# Supplementary material for: Value of Routine Dengue Diagnostic Tests in Urine and Saliva Specimens
Source: PLoS Negl Trop Dis. 2015 Sep 25;9(9):e0004100. doi: 10.1371/journal.pntd.0004100 (PMC4583371; doi:10.1371/journal.pntd.0004100)
Supplement: S9 Table — (XLSX) [file pntd.0004100.s013.xlsx]

## Sheet: Raw data
				Plasma										Urine								Saliva
patient	day of sampling	disease_classif	immune_status	pcr	viral_load	ns1	conc_ns1	igm	igm_do	iga	iga_do	igg	igg_do	pcr	viral_load	ns1	conc_ns1	iga	iga_do	igg	igg_do	pcr	viral_load	ns1	conc_ns1	igm	igm_do	iga	iga_do	igg	igg_do
Patient1	2	severe	secondary	DENV-1	3,86E+08	Pos	692			Neg	0.011	Neg	0.158	DENV-1	221	Neg		Neg	0.001	Neg	0.002	DENV-1	15000					Neg	0.004	Neg	0.017
Patient1	3	severe	secondary	DENV-1	1,79E+08	Pos	874	Neg	0	Neg	0.008	Neg	0.026	Neg		Neg		Neg	0.006	Neg	0.005	DENV-1	5450	Pos	1.63	Neg	0.001	Neg	0.005	Neg	0.027
Patient1	4	severe	secondary													Neg		Neg	0.003	Neg	0.012	Neg		Pos	0.5	Neg	0.01	Neg	0.015	Neg	-0.002
Patient1	5	severe	secondary											Neg		Neg		Pos	0.369	Pos	0.112	Neg		Neg		Neg	0.035	Neg	0.029
Patient1	6	severe	secondary													Neg		Pos	0.355	Pos	0.144	Neg		Neg		Pos	0.096	Pos	0.28	Neg	0.037
Patient1	7	severe	secondary	DENV-1	1,29E+04	Neg		Pos	0.255	Pos	0.826	Pos	0.609	DENV-1	207	Neg		Pos	0.363	Pos	0.168	Neg		Neg		Pos	0.322	Pos	0.693	Pos	0.174
Patient1	14	severe	secondary															Pos	0.769	Pos	0.499									Pos	0.641
Patient1	21	severe	secondary															Pos	0.332	Pos	0.349					Neg	0.027	Neg	0.01	Pos	0.49
Patient1	28	severe	secondary															Neg	0.073	Pos	0.186
Patient1	37	severe	secondary					Neg	0.044	Pos	0.22	Pos	0.527					Neg	0.06	Pos	0.125					Neg	0.023	Neg	0.009	Pos	0.186
Patient2	6	severe	undetermined	DENV-1	2,42E+04	Pos				Neg	0	Pos	0.321	DENV-1	6580	Neg		Neg	0.006	Pos	0.468	DENV-1	6120	Pos						Pos	0.104
Patient2	7	severe	undetermined	DENV-1	6,75E+03	Neg		Pos	0.158	Neg	0.019	Neg	0.135	DENV-1	1200	Neg		Neg	0.011	Pos	0.691	Neg				Neg	0.019	Neg	0.005	Pos	0.237
Patient2	8	severe	undetermined													Neg		Neg	0.041	Pos	1.697	Neg		Pos		Pos	0.567	Neg	0.049	Pos	1.24
Patient2	9	severe	undetermined											DENV-1	16500	Neg		Neg	0.065	Pos	1.67	Neg		Pos		Neg	0.046			Pos	1.17
Patient2	10	severe	undetermined	Neg		Neg		Pos	0.117	Pos	0.113	Pos	0.534	DENV-1	387	Neg		Neg	0.086	Pos	1.432	Neg				Pos	0.148			Pos	0.359
Patient2	25	severe	undetermined											Neg				Neg	0.03	Pos	0.127					Pos	0.28	Neg	0.025	Pos	0.717
Patient2	32	severe	undetermined															Neg	0.007	Neg	0.049					Pos	0.167	Neg	0.023	Pos	0.308
Patient2	41	severe	undetermined					Pos	0.197	Neg	0.03	Pos	0.531					Neg	0	Neg	0.018					Pos	0.081	Neg	0.013	Pos	0.309
Patient2	101	severe	undetermined					Pos	0.163	Neg	0.009	Pos	0.45					Neg	0.01	Neg	0.012					Pos	0.133			Pos	0.496
Patient3	5	severe	secondary	DENV-1	8,18E+07	Pos	3720			Neg	0.013	Neg	0.14	DENV-1	31.5	Pos	4.339	Neg	0.005	Neg	0.028	DENV-1	9550
Patient3	6	severe	secondary	DENV-1	2,12E+07	Pos	245	Neg	0.01	Neg	0.009	Pos	0.334	DENV-1	862	Pos	11.59	Neg	0.014	Pos	0.412	DENV-1	1510	Pos		Neg	0.006	Neg	0.007	Pos	0.563
Patient3	7	severe	secondary													Pos	1.86	Neg	0.093	Pos	1.945	DENV-1	379	Pos		Neg	0.027
Patient3	8	severe	secondary													Neg		Pos	0.221	Pos	2.758	Neg		Neg		Neg	0.084	Pos	0.147
Patient3	9	severe	secondary											DENV-1	448	Neg		Pos	0.274	Pos	2.461	Neg				Pos	0.124	Pos	0.064	Pos	0.762
Patient3	10	severe	secondary													Neg		Pos	0.229	Pos	1.636	Neg				Pos	0.125	Pos	0.112	Pos	1.146
Patient3	11	severe	secondary	DENV-1	4,11E+04	Neg		Pos	0.536	Pos	0.522	Pos	0.501	DENV-1	18.8	Neg		Pos	0.534	Pos	1.644	Neg				Pos	0.128	Pos	0.397	Pos	1.388
Patient3	24	severe	secondary															Pos	0.433	Pos	0.744					Neg	0.026			Pos	0.551
Patient3	31	severe	secondary															Pos	0.195	Pos	0.497					Neg	0.03	Pos	0.052	Pos	0.783
Patient3	38	severe	secondary					Neg	0.082	Pos	0.148	Pos	0.38					Neg	0.046	Pos	0.551					Neg	0.007	Neg	0.009	Pos	0.863
Patient4	4	severe	secondary	DENV-1	1,72E+04	Pos	1730	Neg	0.071	Neg	0.017	Neg	0.111	Neg		Pos	11.11	Neg	0.014	Neg	0.062	DENV-1	5790	Pos		Neg	0.007			Neg	0.023
Patient4	5	severe	secondary	DENV-1	2,60E+05	Pos	325	Neg	0.086	Neg	0.035	Neg	0.06	Neg		Pos	1.01	Neg	0.033	Pos	0.156	Neg		Pos	6.33	Neg	0.082	Neg	0.042
Patient4	6	severe	secondary											Neg		Neg		Pos	0.183	Pos	0.461	Neg		Pos		Pos	0.216	Pos	0.132	Pos	0.4
Patient4	7	severe	secondary													Neg		Pos	0.691	Pos	0.553			Neg		Pos	0.581	Pos	0.761	Pos	0.877
Patient4	8	severe	secondary													Neg		Pos	0.818	Pos	0.607			Neg		Pos	0.468	Pos	0.715	Pos	0.877
Patient4	9	severe	secondary	DENV-1	3,42E+03	Neg		Pos	0.457	Pos	0.931	Pos	0.415	DENV-1	183	Neg		Pos	0.589	Pos	0.685	Neg		Neg		Pos	0.099	Pos	0.238	Pos	0.775
Patient4	16	severe	secondary											Neg				Pos	0.726	Pos	0.26					Neg	0.069	Pos	0.066	Pos	0.58
Patient4	30	severe	secondary															Pos	0.158	Pos	0.401					Neg	0.064	Neg	0.009	Pos	0.432
Patient4	40	severe	secondary					Pos	0.129	Pos	0.263	Pos	0.441					Neg	0.024	Neg	0.039					Neg	0.024	Neg	0.012	Pos	0.667
Patient4	99	severe	secondary					Neg	0.004	Neg	0.049	Pos	0.319					Neg	0.006	Neg	-0.002					Neg	0.005	Neg	0.013	Pos	0.423
Patient5	4	non severe	primary	DENV-1	8,00E+06	Pos	69.5	Neg	0.01	Neg	-0.008	Neg	0.001	Neg		Neg		Neg	0	Neg	-0.001	DENV-1	2600	Neg		Neg	0.043	Neg	0.03
Patient5	5	non severe	primary											Neg				Neg	0.003	Neg	-0.005	DENV-1	58.2	Pos	11.14	Neg	0.041	Neg	0.031
Patient5	6	non severe	primary	DENV-1	6,39E+04			Pos	0.111	Neg	0.044	Neg	0.002	Neg				Neg	0.005	Neg	0.003	DENV-1	539	Neg		Neg	0.014			Neg	0
Patient5	14	non severe	primary															Pos	0.401	Neg	0.004	Neg				Pos	0.827	Pos	0.156
Patient5	21	non severe	primary															Pos	0.3	Neg	0.003					Pos	0.333	Neg	0.034
Patient5	28	non severe	primary															Neg	0.039	Neg	0.006					Neg	0.098	Neg	0.038
Patient5	97	non severe	primary					Neg	0.01	Neg	0.013	Neg	0.13					Neg	0.003	Neg	0.002					Neg	0.005			Neg	0.018
Patient6	4	non severe	primary			Pos	890	Pos	0.108	Neg	0.006	Neg	0.009			Pos	3.42	Neg	-0.001	Neg	-0.005			Pos		Pos	0.133			Neg	0.008
Patient6	5	non severe	primary	DENV-1	3,03E+04	Pos	290	Pos	0.22	Neg	0.004	Neg	0.003			Neg		Neg	0.004	Neg	-0.002	Neg		Neg		Pos	0.226	Pos	0.079
Patient6	6	non severe	primary	DENV-1	1,79E+04	Pos	144	Pos	0.508	Neg	0.017	Neg	0.066			Neg		Neg	-0.002	Neg	0.001	Neg		Neg		Pos	0.777	Neg	0.011	Neg	0.007
Patient6	14	non severe	primary													Neg		Neg	0.012	Neg	0.026					Pos	0.536	Neg	0.045	Pos	0.173
Patient6	21	non severe	primary															Neg	0.006	Neg	0.036					Pos	0.127	Neg	0.043	Neg	0.066
Patient6	28	non severe	primary															Neg	0.002	Neg	0.01					Pos	0.135	Neg	0	Pos	0.13
Patient6	38	non severe	primary					Neg	0.086	Neg	0.074	Neg	0.127					Neg	-0.002	Neg	-0.002					Neg	0.051	Neg	0.02	Pos	0.149
Patient6	97	non severe	primary					Neg	0.005	Neg	0.022	Neg	0.095					Neg	0.003	Neg	-0.001					Neg	0.008	Neg	0.032	Neg	0.039
Patient7	3	severe	primary	DENV-1	6,43E+07	Pos				Neg	0.006	Neg	0.114	Neg		Neg		Neg	0.005	Neg	0.007	Neg		Neg				Neg	0.014
Patient7	4	severe	primary	DENV-1	1,70E+07			Neg	0	Neg	0.005			Neg				Neg	0.004	Neg	-0.001	DENV-1	993	Neg		Neg	0.006	Neg	0.008	Neg	0.016
Patient7	5	severe	primary															Neg	0	Neg	0.001	Neg		Neg		Neg	0.037			Neg	0.085
Patient7	6	severe	primary	DENV-1	1,60E+03	Neg		Pos	0.197	Pos	0.155	Pos	0.398	Neg		Neg		Neg	0.06	Neg	0.058	Neg		Neg		Pos	0.165	Neg	0.039	Neg	-0.002
Patient8	3	non severe	primary	DENV-1	1,10E+08	Pos	589	Neg	-0.015	Neg	0	Neg	0.005	Neg		Neg		Neg	-0.001	Neg	0	DENV-1	5430	Pos		Neg	0.049
Patient8	4	non severe	primary	DENV-1	1,31E+08	Pos	436	Neg	0.008	Neg	0.002	Neg	-0.005	Neg		Neg		Neg	-0.001	Neg	0.002			Neg		Neg	0.014	Neg	0.01	Neg	0.003
Patient8	5	non severe	primary											Neg		Neg		Neg	0	Neg	0.001					Neg	0.005			Neg	0
Patient8	6	non severe	primary													Neg		Neg	0.004	Neg	0.013	DENV-1	2120	Neg		Neg	0.039			Neg	-0.004
Patient8	7	non severe	primary											DENV-1	2800	Pos	0.74	Neg	0.007	Neg	0.006	DENV-1	743	Neg		Pos	0.328			Neg	0.003
Patient8	8	non severe	primary											DENV-1	312	Neg		Neg	0.01	Neg	-0.003	DENV-1	6140	Neg		Pos	0.806			Neg	0.002
Patient8	9	non severe	primary	DENV-1	2,20E+04			Pos	0.617	Neg	0.092	Neg	0.003	DENV-1	131	Pos	0.63	Neg	0.038	Neg	0	DENV-1	586	Neg		Pos	0.774	Neg	0.014	Neg	0.003
Patient8	17	non severe	primary											Neg				Pos	0.219	Neg	0.006	Neg				Pos	1.122	Neg	0.003
Patient8	31	non severe	primary															Neg	0.004	Neg	-0.001					Pos	0.144	Neg	0.006
Patient8	40	non severe	primary															Neg	0.041	Neg	0.002					Neg	0.03	Neg	0.029
Patient8	100	non severe	primary															Neg	0.004	Neg	0.01					Neg	0.014	Neg	0.006
Patient9	2	non severe	primary	DENV-1	4,75E+09	Pos	3820	Neg	0.007	Neg	-0.006	Neg	0.011			Neg		Neg	0.003	Neg	-0.006	DENV-1	31700	Pos		Neg	0.02
Patient9	3	non severe	primary	DENV-1	4,36E+09	Pos	4190	Neg	0.008	Neg	0	Neg	0.001	DENV-1	24.9	Neg		Neg	0.001	Neg	0.027	DENV-1	156000	Pos	3.79	Neg	0.003	Neg	0.006	Neg	0.006
Patient9	4	non severe	primary											DENV-1	340	Neg		Neg	0.008	Neg	0.006	DENV-1	106000	Pos	2.31	Neg	0.008	Neg	0.008	Neg	0.006
Patient9	5	non severe	primary											DENV-1	18.6	Pos	1.56	Neg	0.001	Neg	0.023	DENV-1	111000	Pos		Neg	0.008	Neg	0.006	Neg	0.014
Patient9	6	non severe	primary											Neg		Pos	9.84	Neg	0	Neg	0.02	DENV-1	8430	Pos	7.871	Neg	0.032	Neg	0.007	Neg	0.007
Patient9	7	non severe	primary	DENV-1	3,20E+05	Pos	3670	Pos	0.124	Neg	0.021	Neg	0.187	Neg		Pos	60.02	Neg	0.02	Pos	0.158	Neg		Pos	41.518	Pos	0.114	Neg	0.014	Pos	0.415
Patient10	2	non severe	primary	DENV-1	6,25E+08	Pos	297			Neg	0.001	Neg	0.011	Neg		Neg		Neg	0	Neg	0.01	DENV-1	86000	Pos				Neg	-0.003	Neg	0.005
Patient10	3	non severe	primary	DENV-1	3,02E+08	Pos	388	Neg	-0.001	Neg	-0.001	Neg	-0.002	DENV-1	153	Neg		Neg	-0.001	Neg	0.032	DENV-1	31100	Pos	0.24	Neg	0.006	Neg	0.004	Neg	0.007
Patient10	4	non severe	primary													Neg		Neg	-0.002	Neg	0.025	DENV-1	12700	Pos	0.5	Neg	0.006	Neg	-0.002	Neg	0.003
Patient10	5	non severe	primary													Neg		Neg	0.002	Neg	0.025	DENV-1	1350	Pos	6.05	Neg	0.007	Neg	0.007	Neg	0.002
Patient10	6	non severe	primary											DENV-1	125	Pos	0.47	Neg	0.002	Neg	0.02	DENV-1	355	Pos	5.64	Neg	0.032	Neg	0.001	Neg	0.005
Patient10	7	non severe	primary	DENV-1	4,04E+04	Pos	740	Neg	0.046	Neg	-0.014	Neg	-0.006	DENV-1	104	Pos	2.96	Neg	0	Neg	0.033	DENV-1	3170	Pos	3.77	Neg	0.057	Neg	-0.001	Neg	0.015
Patient11	4	severe	undetermined									Neg	0.106																	Neg	0.007
Patient11	5	severe	undetermined									Pos	0.294																	Pos	0.224
Patient12	2	non severe	secondary	DENV-4		Pos		Neg	0.003	Neg	0.006	Neg	0.082	Neg		Neg		Neg	0.001	Neg	0.002	DENV-4	conv	Neg		Neg	0.006	Neg	0.001
Patient12	3	non severe	secondary	DENV-4	1,39E+04	Pos		Neg	0.013	Neg	0.019	Neg	0.107	Neg		Neg		Neg	-0.003	Neg	0.002	Neg	conv	Neg		Neg	0.005	Neg	0.006
Patient12	4	non severe	secondary													Neg		Neg	0.023	Neg	0.03	Neg	conv	Neg		Neg	0.046	Neg	0.008	Neg	0.041
Patient12	5	non severe	secondary											Neg		Neg		Neg	0.094	Neg	0.054			Neg		Pos	0.268	Neg	0.018	Neg	0.09
Patient12	6	non severe	secondary	Neg		Neg		Pos	0.215	Pos	0.63	Pos	0.408	Neg		Neg		Neg	0.08	Neg	0.026	Neg	conv	Neg		Neg	0.044
Patient12	13	non severe	secondary															Pos	0.127	Pos	0.1115					Neg	0.042	Neg	0.025	Pos	0.154
Patient12	20	non severe	secondary															Neg	0.061	Pos	0.1235					Neg	0.038	Neg	0.01	Pos	0.43
Patient12	27	non severe	secondary															Neg	0.022	Pos	0.107					Neg	0.029	Neg	0.008	Pos	0.221
Patient13	2	severe	primary	DENV-4	6,53E+06	Pos		Neg	0.009	Neg	0.013	Pos	0.233			Neg		Neg	0.006	Neg	0.066	Neg	conv			Neg	0.016	Neg	0.002
Patient13	3	severe	primary	DENV-4	4,06E+04	Pos		Neg	0.005	Neg	0.017	Pos	0.2	Neg		Neg		Neg	0.004	Neg	0.055	Neg	conv			Neg	0.007			Neg	0.012
Patient13	4	severe	primary													Neg		Neg	0.003	Neg	0.019	Neg	conv			Neg	0.005			Pos	0.191
Patient13	5	severe	primary											Neg		Neg		Neg	0.003	Neg	0.013	Neg	conv			Neg	0.01			Neg	0.035
Patient13	6	severe	primary													Neg		Neg	0.004	Neg	0.023	Neg	conv			Neg	0.01
Patient13	7	severe	primary	DENV-4	2,56E+02	Pos		Neg	0.086	Pos	0.143	Pos	0.392	Neg		Pos		Neg	0.046	Neg	0.058	Neg	conv			Neg	0.026	Neg	0.028
Patient14	0	non severe	primary	DENV-4	3,51E+05	Neg				Neg	0.011	Pos	0.266	Neg		Neg		Neg	0.005	Neg	0.028	Neg	conv							Neg	0.03
Patient14	1	non severe	primary			Neg		Neg	0.03	Neg	0.014					Neg		Neg	0.004	Neg	0.022	Neg	conv			Neg	0.013	Neg	0.006
Patient14	2	non severe	primary													Neg		Neg	0.01	Neg	0.03	Neg	conv	Neg		Neg	0.004	Neg	0.014
Patient14	3	non severe	primary											Neg		Neg		Neg	0.008	Neg	0.044					Neg	0.034	Neg	0.01	Pos	0.287
Patient14	4	non severe	primary			Pos		Neg	0.013	Neg	0.023	Pos	0.335	Neg		Neg		Neg	0.004	Neg	0.07	Neg	conv	Neg		Neg	0.007	Neg	0.012	Pos	0.323
Patient15	4	non severe	secondary							Pos	0.557							Pos	0.344	Pos	0.265
Patient15	5	non severe	secondary															Pos	0.282	Pos	0.385
Patient15	6	non severe	secondary							Pos	0.676							Pos	0.533	Pos	0.517
Paitent16	5	non severe	primary	DENV-4	1,39E+08	Pos		Neg	0.012	Neg	0.006	Neg	0.103	Neg	conv	Neg		Neg	-0.002	Neg	-0.003	DENV-4	conv	Neg		Neg	0.063	Neg	0.001	Neg	0.002
Paitent16	6	non severe	primary	DENV-4	1,34E+06	Pos		Neg	0.011	Neg	0.003	Neg	0.071			Neg		Neg	0.007	Neg	0.004	DENV-4	conv	Pos		Neg	0.011	Neg	0.013	Neg	0.028
Paitent16	7	non severe	primary											Neg	conv	Neg		Neg	0.017	Neg	0.013			Pos		Neg	0.015	Neg	0.016	Pos	0.617
Paitent16	8	non severe	primary	DENV-4		Neg		Neg	0.078	Pos	0.169	Pos	0.352			Neg		Neg	0.006	Neg	0.063	Neg	conv	Neg		Neg	0.021	Pos	0.052	Neg	0.007
Paitent16	23	non severe	primary															Neg	0.05	Neg	0.06							Neg	0.012	Neg	0.044
Paitent16	30	non severe	primary															Neg	0.022	Neg	0.062					Neg	0.052	Neg	0.011	Neg	0.025
Paitent16	39	non severe	primary					Neg	-0.001	Neg	0.05	Pos	0.489					Neg	0.009	Neg	0.032					Neg	0.008	Neg	0.002	Pos	0.183
Paitent16	98	non severe	primary					Neg	0.001	Neg	0.018	Pos	0.342					Neg	0.004	Neg	0.014					Neg	0.009	Neg	0.009	Pos	0.35
Patient17	2	non severe	undetermined	DENV-4	1,65E+06	Neg		Neg	0.003	Neg	0.006	Pos	0.236	Neg	conv	Neg		Neg	-0.005	Neg	0.003	Neg	conv	Neg		Neg	0.005	Neg	0.001	Neg	0.01
Patient17	3	non severe	undetermined											Neg		Neg		Neg	0.007	Neg	0.012	Neg	conv	Neg		Neg	-0.001			Neg	0.054
Patient17	4	non severe	undetermined					Neg	0	Neg	0.004	Pos	0.203	Neg		Neg		Neg	0.003	Neg	0.007	Neg	conv	Neg		Neg	0.007	Neg	0.006	Neg	0.037
Patient17	5	non severe	undetermined											Neg		Neg		Neg	-0.001	Neg	0.008			Neg		Neg	0.005	Neg	-0.002	Neg	0.02
Patient17	6	non severe	undetermined	Neg		Neg		Neg	0.01	Neg	0.038	Pos	0.236			Neg		Neg	0.007	Neg	0.014	Neg	conv	Neg		Neg	0.003	Neg	0	Pos	0.149
Patient17	21	non severe	undetermined															Neg	0.015	Neg	0.047					Neg	0.008	Neg	0.002	Pos	0.559
Patient17	28	non severe	undetermined															Neg	0.015	Pos	0.127					Neg	0.013	Neg	0.02	Pos	0.657
Patient17	37	non severe	undetermined					Neg	0.005	Neg	0.036	Pos	0.414					Neg	0.031	Pos	0.112					Neg	0.046	Neg	0.029	Pos	0.471
Patient17	97	non severe	undetermined					Neg	0.004	Neg	0.019	Pos	0.369					Neg	0.007	Pos	0.191					Neg	0.004	Neg	0.014	Neg	0.094
Patient18	2	non severe	secondary	DENV-4	4,96E+08	Pos		Neg	0.004	Neg	0.001	Neg	0.131			Neg		Neg	0	Neg	0.015	DENV-4	conv	Neg		Neg	0.002	Neg	0.004	Neg	0.03
Patient18	3	non severe	secondary	DENV-4	1,44E+08	Pos		Neg	0.005	Neg	0.003	Neg	0.143			Neg		Neg	-0.003	Neg	0.006	DENV-4	conv	Neg		Neg	0.012	Neg	0.019	Neg	0.075
Patient18	4	non severe	secondary													Neg		Neg	0.006	Neg	0.016	DENV-4	conv	Pos		Neg	0.005	Neg	0.007	Neg	0.08
Patient18	5	non severe	secondary													Neg		Neg	0.004	Neg	0.028	DENV-4	conv	Pos		Neg	0.042	Neg	0.021	Neg	0.082
Patient18	6	non severe	secondary	Neg		Pos		Neg	0.089	Pos	0.278	Pos	0.369			Neg		Pos	0.228	Pos	0.17	Neg		Neg		Neg	0.069	Pos	0.095	Pos	0.319
Patient18	14	non severe	secondary															Pos	0.113	Pos	0.285					Pos	0.155	Pos	0.155	Pos	0.101
Patient18	21	non severe	secondary															Pos	0.152	Pos	0.181					Neg	0.04	Pos	0.106	Pos	0.1
Patient18	28	non severe	secondary															Pos	0.101	Pos	0.151					Neg	0.065	Neg	0.017
Patient18	37	non severe	secondary					Neg	0.024	Pos	0.196	Pos	0.458					Pos	0.137	Pos	0.516					Neg	0.015	Neg	0.037	Pos	0.416
Patient18	97	non severe	secondary					Neg	0.006	Neg	0.03	Pos	0.433					Neg	0.042	Pos	0.167					Neg	0.028	Neg	0.031	Pos	0.686
Patient19	3	non severe	secondary	DENV-1	3,82E+03	Pos		Neg	0.052	Pos	0.341	Pos	0.494	Neg		Neg						Neg		Neg		Neg	0.005	Neg	0.014	Pos	0.647
Patient19	4	non severe	secondary													Neg		Pos	0.145	Pos	0.153	Neg				Neg	0.015	Neg	0.035	Pos	0.863
Patient19	5	non severe	secondary	Neg				Neg	0.053	Pos	0.271	Pos	0.251	Neg		Neg		Pos	0.116	Pos	0.134			Neg		Neg	0.017	Neg	0.021	Pos	0.624
Patient19	6	non severe	secondary													Neg		Neg	0.042	Pos	0.316					Neg	0.017	Pos	0.067	Pos	0.307
Patient19	7	non severe	secondary													Neg		Neg	0.06	Pos	0.114			Neg		Neg	0.016	Neg	0.006	Pos	0.405
Patient19	8	non severe	secondary	Neg		Pos	11.5	Neg	0.02	Pos	0.167	Pos	0.537	Neg		Neg		Neg	0.017	Pos	0.14	Neg		Neg		Neg	0.015	Neg	0.043	Pos	0.407
Patient20	3	non severe	primary	DENV-4	1,39E+07	Pos		Neg	-0.002	Neg	0	Neg	0.022			Neg		Neg	-0.001	Neg	0.002	Neg	conv	Neg		Neg	0.032	Neg	0.034
Patient20	4	non severe	primary	DENV-4	2,33E+06	Pos		Neg	0.002	Neg	0.004	Neg	0.011			Pos		Neg	-0.005	Neg	0	Neg	conv	Neg		Neg	0.017	Neg	0.005	Neg	0.003
Patient20	5	non severe	primary	DENV-4	1,69E+05	Pos		Neg	0.006	Neg	-0.007	Neg	0.053			Neg		Neg	0.013	Neg	0.002	Neg	conv	Pos		Neg	0.007	Neg	0.004	Neg	0.002
Patient20	13	non severe	primary															Pos	0.206	Pos	0.193					Pos	0.208
Patient20	20	non severe	primary															Neg	0.003	Neg	0							Neg	0.042
Patient20	27	non severe	primary															Neg	0.004	Neg	0.021					Neg	0.015	Neg	0.008
Patient20	36	non severe	primary					Neg	0.009	Neg	0.024	Pos	0.239					Neg	0.01	Neg	0.086					Neg	0.017	Neg	0.006	Neg	0.052
Patient20	96	non severe	primary					Neg	0.004	Neg	0.01	Pos	0.22					Neg	0.004	Neg	0.059					Neg	0.001	Neg	0.007	Neg	0.006
Patient21	3	non severe	undetermined	DENV-4	2,42E+06	Neg		Neg	-0.006							Neg						Neg	conv	Neg		Neg	0.009
Patient21	4	non severe	undetermined																			Neg	conv			Neg	0.006	Neg	0.008	Neg	0.089
Patient21	6	non severe	undetermined	DENV-4	9,79E+04			Neg	0.003	Neg	0.004	Neg	0.139			Neg						Neg	conv			Neg	0.008	Neg	0.01	Neg	0.024
Patient22	2	non severe	secondary													Neg		Neg	0.005	Neg	0.057					Neg	0.008	Neg	0.01	Pos	0.317
Patient22	1	non severe	secondary			Neg				Neg	0.008	Pos	0.274			Neg		Neg	0.007	Neg	0.009			Neg				Neg	0.004	Pos	0.243
Patient22	4	non severe	secondary			Neg		Neg	0.001	Neg	0.021	Pos	0.331			Neg		Neg	0.005	Neg	0.014			Neg		Neg	0.005	Neg	0.006	Neg	0.031
Patient22	5	non severe	secondary													Neg		Neg	0.005	Neg	0.023					Neg	0.009	Neg	0.006	Neg	0.006
Patient22	6	non severe	secondary													Neg		Neg	0.06	Neg	0.071									Pos	0.395
Patient22	7	non severe	secondary													Neg		Pos	0.252	Pos	0.761			Neg		Pos	0.141			Pos	0.338
Patient22	8	non severe	secondary													Neg		Pos	0.28	Neg	0.094					Pos	0.186	Pos	0.102	Pos	0.34
Patient22	9	non severe	secondary			Neg		Neg	0.037	Pos	0.138	Pos	0.355			Neg		Pos	0.1	Neg	0.089			Neg		Pos	0.056	Neg	0.014	Neg	0.039
Patient23	1	severe	secondary	DENV-4	1,93E+08	Pos		Neg	-0.001	Neg	0.002					Neg		Neg	0.001	Neg	0.025	DENV-4	conv	Neg		Neg	0.016
Patient23	2	severe	secondary	DENV-4	5,78E+06	Pos		Neg	-0.003	Neg	0					Neg		Neg	-0.001	Neg	0.014	DENV-4	conv	Neg		Neg	0.021	Neg	0.04
Patient23	3	severe	secondary													Neg		Neg	0.003	Neg	0.004	DENV-4	conv	Neg		Neg	0.02	Neg	0.029
Patient23	4	severe	secondary													Neg		Neg	0.001	Neg	0.006	DENV-4	conv	Neg		Neg	0.08
Patient23	5	severe	secondary													Neg		Neg	0.01	Neg	0.053	DENV-4	conv	Pos		Pos	0.141	Neg	0.016	Pos	0.252
Patient23	14	severe	secondary															Pos	0.652	Pos	0.725					Neg	0.087	Pos	0.124
Patient24	1	severe	undetermined	DENV-4		Pos		Neg	0.004	Neg	0.006	Neg	0.16	Neg	conv	Neg		Neg	0.004	Neg	0.003	DENV-4	conv	Neg		Neg	0.023
Patient24	2	severe	undetermined	DENV-4	1,27E+06	Pos		Neg	0.003	Neg	0.004	Neg	0.096			Neg		Neg	-0.008	Neg	0.006	Neg	conv	Neg		Neg	0.012	Neg	0.006	Neg	0.02
Patient24	3	severe	undetermined													Neg		Neg	0.001	Neg	0.002	Neg	conv	Neg				Neg	0.018	Neg	0.009
Patient24	4	severe	undetermined	Neg		Pos		Neg	0.03	Neg	0.012	Neg	0.171			Neg		Neg	0.003	Neg	0.004	Neg	conv	Neg		Neg	0.019	Neg	0.015	Neg	0.003
Patient24	18	severe	undetermined															Neg	-0.001	Neg	0.002					Neg	0.08	Neg	0.01	Pos	0.261
Patient25	4	severe	secondary	DENV-4		Neg		Neg	0.094	Pos	0.334	Pos	0.473	Neg	conv	Neg		Pos	0.497	Pos	0.502	Neg	conv			Pos	0.142	Neg	0.032
Patient25	5	severe	secondary	DENV-4		Neg				Pos	0.489					Neg		Pos	0.664	Pos	0.526	Neg	conv					Pos	0.121
Patient25	6	severe	secondary													Neg		Pos	0.233	Pos	0.355	Neg	conv			Neg	0.095	Pos	0.114
Patient25	7	severe	secondary	Neg		Neg				Pos	0.632	Pos	0.546			Neg		Pos	0.292	Pos	0.416	Neg	conv					Pos	0.428
Patient26	1	non severe	secondary			Pos		Neg	0.005	Neg	0.003	Neg	0.121			Neg		Neg	-0.003	Neg	0.009			Neg		Neg	0.022	Neg	0.002	Neg	0.007
Patient26	2	non severe	secondary			Pos		Neg	0.005	Neg	0.011	Neg	0.171			Neg		Neg	0.002	Neg	0			Neg		Neg	0.018	Neg	0.004	Neg	0.005
Patient26	3	non severe	secondary													Neg		Neg	0.001	Neg	0.001			Neg		Neg	0.04	Neg	0.013	Neg	0.076
Patient26	4	non severe	secondary			Neg		Pos	0.122	Pos	0.379	Pos	0.65			Neg		Neg	0.013	Neg	0.031			Pos		Pos	0.135	Pos	0.155	Pos	0.385
Patient26	12	non severe	secondary																							Neg	0.042	Neg	0.009	Pos	0.46
Patient26	19	non severe	secondary																							Neg	0.039	Neg	0.006	Pos	0.29
Patient26	35	non severe	secondary					Neg	0.018	Neg	0.089	Pos	0.584													Neg	0.001	Neg	-0.001	Neg	0.021
Patient26	95	non severe	secondary					Neg	0.009	Neg	0.027	Pos	0.618					Neg	0.008	Neg	0.05					Neg	0.017			Neg	0.027
Patient27	2	non severe	primary	DENV-4		Pos		Neg	0.003	Neg	0.003	Neg	0.042			Neg		Neg	0.002	Neg	-0.003	DENV-4	conv			Neg	0.008	Neg	0.004	Neg	0.003
Patient27	3	non severe	primary	DENV-4	3,37E+07	Pos		Neg	0	Neg	0	Neg	0.021			Neg		Neg	0.021	Neg	0.003	DENV-4	conv	Neg		Neg	0.02	Neg	0.002	Neg	0.003
Patient27	4	non severe	primary													Neg		Neg	0.002	Neg	0.003	Neg	conv	Neg		Neg	0.085	Neg	-0.001	Neg	0.012
Patient27	5	non severe	primary													Neg		Neg	0.004	Neg	0.011	Neg	conv	Pos		Neg	0.049	Neg	0.009	Pos	0.173
Patient27	6	non severe	primary	DENV-4	1,15E+04	Pos		Neg	0.049	Neg	0.026	Pos	0.377			Neg		Neg	0.023	Neg	0.029	Neg	conv			Neg	0.083	Neg	0.005	Neg	0.065
Patient27	14	non severe	primary															Neg	0.072	Pos	0.163					Neg	0.058	Neg	0.006	Pos	0.143
Patient27	21	non severe	primary															Neg	0.088	Pos	0.127					Neg	0.044	Neg	0.021	Pos	0.298
Patient27	28	non severe	primary															Neg	0.012	Neg	0.033					Neg	0.044	Neg	0.015	Pos	0.167
Patient27	37	non severe	primary					Neg	0.017	Neg	0.021	Pos	0.486					Neg	0.004	Neg	0.06					Neg	0.036	Neg	0	Pos	0.151
Patient27	97	non severe	primary					Neg	0.007	Neg	0.011	Pos	0.312					Neg	0.015	Neg	0.014					Neg	0.016			Neg	0.063
Patient28	2	non severe	secondary	DENV-4		Pos		Neg	0	Neg	0.007	Neg	0.115			Neg		Neg	0.001	Neg	0.017	Neg	conv	Neg		Neg	0	Neg	-0.001	Pos	0.176
Patient28	3	non severe	secondary	DENV-4	1,75E+06	Pos		Neg	0.001	Neg	0.012	Neg	0.096			Neg		Neg	0.003	Neg	-0.002	Neg	conv	Pos		Neg	0.005	Neg	0.009	Pos	0.232
Patient28	4	non severe	secondary													Neg		Neg	0.003	Neg	0	Neg	conv	Neg		Neg	0.009	Neg	0.009	Pos	0.33
Patient28	5	non severe	secondary													Neg		Neg	0.086	Neg	0.03			Neg		Pos	0.102	Neg	0.031	Pos	0.536
Patient28	6	non severe	secondary	Neg		Neg		Neg	0.067	Pos	0.331	Pos	0.628			Neg		Neg	0.067	Neg	0.027	Neg	conv	Neg		Pos	0.09			Pos	0.311
Patient28	13	non severe	secondary															Neg	0.082	Neg	0.035					Neg	0.072	Neg	0.016	Pos	0.526
Patient28	20	non severe	secondary															Pos	0.104	Neg	0.092					Neg	0.031	Neg	0.011	Pos	0.582
Patient28	27	non severe	secondary															Neg	0.011	Neg	0.024
Patient28	36	non severe	secondary					Neg	0.009	Pos	0.13	Pos	0.474					Neg	0.038	Neg	0.058					Neg	0.021	Neg	0.005	Pos	0.738
Patient29	4	severe	undetermined	DENV-4		Pos		Neg	0.011	Neg	0.043	Pos	0.229	Neg	conv	Pos		Neg	0.025	Neg	0.083	DENV-4	conv	Pos		Neg	0.008	Neg	0.001	Neg	0.013
Patient29	5	severe	undetermined	DENV-4	4,74E+04	Pos				Neg	0.07	Pos	0.349			Neg		Neg	0.018	Neg	0.038	DENV-4	conv	Pos		Neg	0.008	Neg	0	Neg	0.003
Patient29	6	severe	undetermined													Neg		Neg	0.026	Pos	0.103	Neg	conv	Neg		Pos	0.218	Neg	0.006	Pos	0.302
Patient29	7	severe	undetermined	Neg		Neg		Neg	0.077	Pos	0.111	Pos	0.479			Neg		Pos	0.104	Pos	0.314	Neg	conv	Neg		Pos	0.489	Neg	0.031	Pos	0.304
Patient29	14	severe	undetermined															Pos	0.132	Pos	0.118					Neg	0.014	Neg	0.016	Pos	0.674
Patient29	28	severe	undetermined															Neg	0.03	Pos	0.102					Neg	0.014	Neg	0.005	Pos	0.258
Patient29	97	severe	undetermined					Neg	0.006	Neg	0.027	Pos	0.307					Neg	0	Neg	0.033					Neg	0.011			Pos	0.347
Patient30	3	severe	undetermined	DENV-1	5,32E+06	Pos		Neg	0.028	Neg	0.01	Neg	0.124	DENV-1	47.7	Pos	11.51	Neg	0.005	Neg	0.009	Neg		Pos		Neg	0.005	Neg	0.001	Neg	0.017
Patient30	4	severe	undetermined	DENV-1	1,36E+04	Pos	5.34	Pos	0.165	Neg	0.08	Pos	0.233	DENV-1	743	Pos		Neg	0.01	Neg	0.018	DENV-1	473	Pos		Pos	0.694	Neg	0.026	Pos	0.241
Patient30	5	severe	undetermined											DENV-1	13.8	Neg		Neg	0.016	Neg	0.056	Neg		Pos	1.82	Pos	0.51	Pos	0.158	Pos	0.46
Patient30	6	severe	undetermined											DENV-1	10.7	Neg		Neg	0.075	Neg	0.09	Neg				Pos	0.988	Pos	0.423	Pos	0.331
Patient30	7	severe	undetermined	DENV-1	6,93E+03	Pos	2.9	Pos	0.319	Pos	0.285	Pos	0.39			Neg		Neg	0.051	Pos	0.179	Neg		Neg		Pos	0.311	Pos	0.497	Pos	0.45
Patient30	28	severe	undetermined															Neg	0.036	Neg	0.003					Neg	0.025	Neg	0.011	Pos	0.452
Patient30	37	severe	undetermined					Neg	0.056	Pos	0.108	Pos	0.388					Neg	0.003	Neg	0.005					Neg	0.034	Neg	0.01	Pos	0.534
Patient30	99	severe	undetermined							Neg	0.031	Pos	0.381					Neg	-0.002	Neg	0.01					Neg	0.022			Pos	0.438
Patient31	5	severe	secondary			Neg		Pos	0.12	Neg	0.094	Pos	0.508			Neg		Neg	0.026	Pos	0.107					Neg	0.074			Pos	0.327
Patient31	6	severe	secondary			Neg		Pos	0.125	Pos	0.255	Pos	0.358			Neg		Neg	0.021	Pos	0.107					Neg	0.039	Neg	0.034	Neg	0.057
Patient31	7	severe	secondary													Neg		Neg	0.005	Pos	0.201					Pos	0.197	Pos	0.075	Pos	0.95
Patient31	8	severe	secondary													Neg		Pos	0.15	Pos	0.546					Pos	0.146	Pos	0.161	Pos	1.067
Patient31	9	severe	secondary			Neg		Pos	0.172	Pos	0.338	Pos	0.661			Neg		Neg	0.079	Pos	0.357					Pos	0.126	Pos	0.09	Pos	0.915
Patient31	16	severe	secondary															Neg	0.001	Neg	0.005					Neg	0.043	Neg	0.026	Pos	0.968
Patient31	23	severe	secondary															Neg	0	Neg	0.018
Patient31	44	severe	secondary							Neg	0.024	Pos	0.594					Neg	0.029	Neg	0.085
Patient32	4	non severe	undetermined	DENV-1	2,31E+08	Pos	1840	Pos	0.105	Neg	0.011	Neg	0.154	Neg		Pos	4.72	Neg	0.001	Neg	0.013	DENV-1	4800			Neg	0.016	Neg	0.006	Neg	0.029
Patient32	5	non severe	undetermined	DENV-1	1,06E+07	Pos	1.75			Neg	0.04			Neg				Neg	0.02	Neg	0.096	DENV-1	800	Pos	0.639			Neg	0.034
Patient32	6	non severe	undetermined											Neg				Pos	0.129	Pos	0.363	Neg		Neg		Neg	0.061	Pos	0.056
Patient32	7	non severe	undetermined	DENV-1	1,07E+03	Pos	44	Pos	0.531	Pos	0.252	Pos	0.463	Neg		Neg		Pos	0.149	Pos	0.212	Neg				Pos	0.31	Pos	0.105	Pos	0.162
Patient33	4	non severe	secondary	DENV-4		Pos		Neg	0.014	Neg	0.024	Pos	0.365	Neg	conv	Neg		Neg	-0.005	Neg	0.023	Neg	conv	Pos		Neg	0.008	Neg	0.007	Neg	0.046
Patient33	5	non severe	secondary	DENV-4	1,53E+06	Neg		Neg	0.042	Pos	0.123	Pos	0.295			Neg		Neg	0.06	Pos	0.322	Neg	conv	Neg		Neg	0.052	Neg	0.029	Pos	0.233
Patient33	6	non severe	secondary													Neg		Pos	0.134	Pos	0.791	Neg	conv	Neg		Pos	0.139	Pos	0.344	Pos	1.111
Patient33	7	non severe	secondary	Neg		Neg		Pos	0.135	Pos	0.288	Pos	0.549			Neg		Pos	0.23	Pos	0.865	Neg	conv	Neg		Pos	0.121	Pos	0.162	Pos	0.533
Patient33	14	non severe	secondary															Neg	0.096	Pos	0.194
Patient33	21	non severe	secondary															Pos	0.314	Pos	0.366
Patient33	41	non severe	secondary					Neg	0.035	Neg	0.093	Pos	0.576					Neg	0.008	Pos	0.1					Neg	0.011	Neg	0.004	Neg	0.048
Patient33	100	non severe	secondary					Neg	0.012	Neg	0.043	Pos	0.443					Neg	0.024	Pos	0.174					Neg	0.01	Neg	0.014	Pos	0.28
Patient34	4	severe	secondary	DENV-1	1,30E+07	Pos		Neg	0.015	Neg	0.015	Neg	0.091	Neg		Pos	1.04	Neg	0.003	Neg	0.002	DENV-1	37.1			Neg	0.048
Patient34	5	severe	secondary	DENV-1	1,20E+05	Pos	1.56	Neg	0.058	Neg	0.068			DENV-1	1620	Pos		Neg	0.044	Neg	0.018	Neg		Neg		Neg	0.032	Neg	0.03
Patient34	6	severe	secondary											DENV-1	1010	Neg		Neg	0.055	Neg	0.014			Neg		Neg	0.045	Neg	0.038
Patient34	7	severe	secondary											DENV-1	97.6	Neg		Neg	0.095	Pos	0.154	DENV-1	411			Neg	0.062	Neg	0.015	Neg	0.012
Patient34	8	severe	secondary	DENV-1	2,89E+04	Neg				Pos	0.435	Pos	0.406	DENV-1	541	Neg		Pos	0.43	Pos	0.36	Neg						Neg	0.015	Pos	0.395
Patient34	23	severe	secondary															Neg	0.005	Neg	0					Pos	0.17			Pos	0.564
Patient35	5	severe	secondary			Pos		Pos	0.474	Neg	0.056	Neg	0.16			Pos	0.54	Neg	0.002	Neg	0.017					Pos	0.222			Neg	0.117
Patient35	6	severe	secondary							Pos	0.349	Neg	0.195					Neg	0.029	Neg	0.038
Patient35	7	severe	secondary															Pos	0.376	Pos	0.329					Pos	0.24			Pos	0.156
Patient35	8	severe	secondary							Pos	0.728	Pos	0.313					Pos	0.118	Pos	0.183
Patient36	4	non severe	secondary	DENV-1	3,65E+05	Neg		Neg	0.037	Neg	0.083	Pos	0.608	DENV-1	413	Neg		Pos	0.144	Pos	0.16					Pos	0.138
Patient36	5	non severe	secondary											DENV-1	319	Neg		Pos	0.139	Pos	0.162			Neg		Pos	0.641	Pos	0.113	Pos	0.645
Patient36	7	non severe	secondary	DENV-1	9,43E+03	Neg				Pos	0.54			DENV-1	104	Neg		Pos	0.403	Pos	0.527			Neg		Pos	0.578	Pos	0.202	Pos	0.81
Patient36	8	non severe	secondary	DENV-1	4,50E+03	Neg		Pos	0.092	Pos	0.625	Pos	0.825	DENV-1	567	Neg		Pos	0.45	Pos	0.544			Neg		Pos	0.542	Pos	0.172	Pos	0.853
Patient37	4	non severe	secondary	DENV-1	3,51E+06	Neg		Neg	0.018	Neg	0.011	Pos	0.243	Neg				Neg	0.008	Neg	0.022	Neg		Neg		Neg	0.005	Neg	0.006	Neg	0.005
Patient37	5	non severe	secondary											Neg				Neg	0.007	Neg	0.055	Neg		Neg		Neg	0.004	Neg	0.005	Neg	0.005
Patient37	6	non severe	secondary					Neg	0.052	Pos	0.522	Pos	0.742	Neg				Pos	0.205	Pos	0.354	Neg		Neg		Neg	0.039	Pos	0.223	Pos	0.228
Patient37	28	non severe	secondary															Neg	0.016	Pos	0.327					Neg	0.006	Pos	0.054	Pos	0.176
Patient38	3	non severe	primary	DENV-1	3,38E+07	Pos	1330	Neg	0.022	Neg	-0.005	Neg	0.004	Neg		Neg		Neg	0.001	Neg	-0.007	DENV-1	11400			Neg	0.029	Neg	0.008	Neg	0.001
Patient38	4	non severe	primary	DENV-1	2,37E+05	Pos	955	Neg	0.082	Neg	0.011	Neg	0.002	Neg		Neg		Neg	0.002	Neg	0.003	DENV-1	564	Pos	1.28	Neg	0.031	Neg	0.003	Neg	0.006
Patient38	5	non severe	primary											DENV-1	188	Neg		Neg	0.008	Neg	0.01					Pos	0.322	Neg	0.009	Neg	0.001
Patient38	6	non severe	primary											DENV-1	168	Neg		Neg	0.02	Neg	0.004					Pos	0.721	Neg	0.026	Neg	0
Patient38	7	non severe	primary	DENV-1	1,24E+04	Pos	317	Pos	0.429	Pos	0.253	Neg	0	DENV-1	78.2	Neg		Neg	0.05	Neg	-0.002	DENV-1	6140			Pos	1.115	Pos	0.081	Neg	0.006
Patient38	22	non severe	primary															Neg	0.01	Neg	0.001	Neg				Pos	0.496	Neg	0.041
Patient38	29	non severe	primary															Neg	0.009	Neg	0.003					Pos	0.298
Patient38	35	non severe	primary					Neg	0.06	Neg	0.039	Neg	0.048					Neg	-0.001	Neg	-0.001					Neg	0.034	Neg	0.006	Neg	0
Patient38	100	non severe	primary					Neg	0.015	Neg	0.016	Neg	0.095					Neg	0.001	Neg	0.004					Neg	0.02	Neg	0.005	Neg	0.001
Patient39	2	non severe	secondary	DENV-1	4,11E+04	Neg		Neg	0.016	Neg	0.022	Pos	0.219			Neg		Neg	0.036	Pos	0.323	Neg				Neg	-0.002			Neg	0.066
Patient39	3	non severe	secondary											Neg		Neg		Neg	0.017	Pos	0.364	DENV-1	108			Neg	0.007	Neg	0.02	Neg	0.054
Patient39	5	non severe	secondary			Neg		Pos	0.218	Pos	0.464	Pos	0.325	Neg		Neg		Pos	0.343	Pos	0.749	Neg				Pos	0.248	Pos	0.055	Pos	0.299
Patient39	6	non severe	secondary	Neg		Neg		Pos	0.186	Pos	0.528	Pos	0.519	Neg		Neg		Pos	0.369	Pos	0.549	Neg				Pos	0.133	Pos	0.23	Pos	0.526
Patient39	20	non severe	secondary															Pos	0.113	Pos	0.559					Neg	0.021	Neg	0.02	Pos	0.913
Patient39	27	non severe	secondary															Neg	0.02	Pos	0.246					Neg	0.017	Neg	0.005
Patient39	34	non severe	secondary					Pos	0.108	Pos	0.103	Pos	0.659					Neg	0.003	Pos	0.151					Neg	0.004	Neg	0.01	Pos	0.246
Patient40	3	severe	undetermined	DENV-1	7,10E+08	Pos	310	Neg	0.005	Neg	0.007	Neg	0.014	Neg		Neg		Neg	0.002	Neg	0.006	DENV-1	53100			Neg	0.004	Neg	0.001	Neg	0.016
Patient40	4	severe	undetermined	DENV-1	1,57E+08	Pos	484	Neg	0.001	Neg	0.009	Neg	0.011	Neg		Neg		Neg	0.005	Neg	0.002	DENV-1	20900	Neg		Neg	0.012	Neg	0.002	Neg	-0.005
Patient40	5	severe	undetermined											DENV-1	83.3	Neg		Neg	0.004	Neg	0.012	DENV-1	798	Neg		Neg	0.002	Neg	-0.001	Pos	0.22
Patient40	6	severe	undetermined	DENV-1	1,73E+04									DENV-1	10.5	Pos	1.124	Neg	0.045	Pos	0.215	Neg		Neg		Neg	0.009	Neg	0.011	Pos	0.208
Patient40	7	severe	undetermined	DENV-1	1,80E+04	Pos	423	Neg	0.088	Pos	0.431	Pos	0.251	DENV-1	75.9	Pos	1.05	Pos	0.174	Pos	0.352	Neg		Neg		Neg	0.018	Neg	0.044	Pos	0.341
Patient40	29	severe	undetermined															Pos	0.156	Pos	0.252					Neg	0.026	Neg	0.048	Pos	0.309
Patient40	99	severe	undetermined					Neg	0.008	Neg	0.05	Pos	0.309					Neg	0.019	Neg	-0.001					Neg	0.001	Neg	0.01	Pos	0.14
Patient41	3	severe	secondary	DENV-1	5,21E+07	Pos	2.41			Neg	0.071	Pos	0.272	Neg		Neg		Neg	0.006	Pos	0.112	DENV-1	9400
Patient41	4	severe	secondary	DENV-1	1,26E+06	Pos	2.36	Neg	0.053	Pos	0.182	Pos	0.265	DENV-1	1220	Neg		Pos	0.552	Pos	0.655	DENV-1	5570			Neg	0.03	Neg	0.04	Pos	0.395
Patient41	5	severe	secondary											DENV-1	46.2	Neg		Pos	0.506	Pos	1.163			Neg		Neg	0.067	Neg	0.016	Pos	0.16
Patient41	6	severe	secondary											Neg		Neg		Pos	0.783	Pos	0.945					Pos	0.552
Patient41	7	severe	secondary	DENV-1	3,49E+04	Pos		Pos	0.352	Pos	0.85	Pos	0.532	Neg		Neg		Pos	0.768	Pos	0.59	DENV-1	1170	Pos	0.29	Pos	0.185	Pos	0.082	Neg	0.007
Patient41	39	severe	secondary					Neg	0.019	Pos	0.377	Pos	0.466					Pos	0.121	Neg	0.041					Neg	0.011	Neg	0.014	Pos	0.175
Patient41	98	severe	secondary					Neg	0.007	Pos	0.137	Pos	0.376					Neg	0.021	Neg	0.009					Neg	0.01	Neg	0.006	Pos	0.137
Patient42	3	non severe	undetermined	DENV-1	2,86E+08	Pos				Neg	0.003	Neg	0.117	Neg		Neg		Neg	0.002	Neg	0.006	DENV-1	4070
Patient42	4	non severe	undetermined	DENV-1	1,19E+07	Pos				Neg	-0.001			Neg		Neg		Neg	0.007	Neg	0.015	Neg
Patient42	5	non severe	undetermined											DENV-1	576			Neg	0.003	Neg	0.096	Neg
Patient42	6	non severe	undetermined	Neg						Neg	0.027	Pos	0.459	DENV-1	135			Neg	0.02	Neg	0.039	Neg
Patient43	5	severe	secondary	DENV-1	1,00E+09	Pos	1530			Pos	0.183	Pos	0.172	DENV-1	2300	Pos	0.75	Pos	0.17	Pos	0.109	DENV-1	2250	Pos						Pos	0.401
Patient43	6	severe	secondary	DENV-1	2,35E+04	Pos	166	Pos	0.121	Pos	0.206	Pos	0.195	DENV-1	13100	Neg		Pos	0.204	Pos	0.138	Neg		Pos	2.82	Pos	0.218	Pos	0.48	Pos	0.46
Patient43	7	severe	secondary													Neg		Pos	0.284	Pos	0.247	Neg		Pos	0.9	Pos	0.391	Pos	0.398	Pos	0.295
Patient43	8	severe	secondary	DENV-1	4,75E+04	Neg		Pos	0.495	Pos	0.782	Pos	0.442	DENV-1	955	Neg		Pos	0.489	Pos	0.673	Neg		Neg		Pos	0.127	Pos	0.837
Patient43	23	severe	secondary											Neg				Neg	0.058	Pos	0.29									Pos	0.26
Patient43	95	severe	secondary					Neg	0.006	Neg	0.042	Neg	0.198					Neg	0.003	Neg	0.003					Neg	0.014	Neg	0.007	Neg	0.107
Patient44	1	non severe	primary	DENV-1	1,48E+09	Pos	482			Neg	-0.001	Neg	0.009	Neg		Neg		Neg	0.008	Neg	-0.002	DENV-1	6520	Neg
Patient44	2	non severe	primary	DENV-1	1,98E+08	Pos	782	Neg	0.004	Neg	0	Neg	-0.01	Neg		Neg		Neg	0.018	Neg	0.002	DENV-1	2340	Neg		Neg	0.03	Neg	0.002	Neg	0.002
Patient44	3	non severe	primary											Neg		Neg		Neg	0.001	Neg	-0.002	DENV-1	14900			Neg	0.011	Neg	-0.001	Neg	0.003
Patient44	4	non severe	primary											DENV-1	143	Neg		Neg	-0.001	Neg	0.002	DENV-1	4180			Neg	0.006	Neg	-0.006	Neg	0
Patient44	5	non severe	primary											DENV-1	42	Pos	1.26	Neg	0.002	Neg	0.003	Neg		Neg		Neg	0.012	Neg	0.008	Neg	0.001
Patient44	6	non severe	primary											DENV-1	21.7	Pos	4.15	Neg	0.001	Neg	0.006	Neg		Pos	1.26	Pos	0.106	Neg	0.009	Neg	0.002
Patient44	7	non severe	primary											DENV-1	33.7	Neg		Neg	0.009	Neg	-0.001	Neg		Pos	0.574	Neg	0.013	Neg	0.017	Neg	0
Patient44	8	non severe	primary	DENV-1	3,31E+03	Pos	130	Pos	0.442	Pos	0.062	Neg	0.009	DENV-1	1230	Neg		Neg	0.019	Neg	0.006	Neg		Neg		Pos	0.062	Neg	0.007	Neg	-0.006
Patient45	3	non severe	primary	DENV-1	2,82E+08	Pos	161	Neg	0.02	Neg	-0.002	Neg	0.011	Neg		Neg		Neg	-0.006	Neg	-0.003	DENV-1	762000	Pos	0.95	Neg	0.019	Neg	0.002	Neg	0.003
Patient45	4	non severe	primary	DENV-1	3,26E+07	Pos	236	Neg	0.006	Neg	0	Neg	0.008	Neg		Neg		Neg	-0.001	Neg	-0.003	DENV-1	13600	Pos	0.62	Neg	0.002	Neg	-0.001	Neg	0.007
Patient45	5	non severe	primary											Neg		Neg		Neg	0	Neg	-0.001	DENV-1	31400	Pos	0.38	Neg	0.002	Neg	-0.001	Neg	-0.019
Patient45	6	non severe	primary											Neg		Neg		Neg	0.002	Neg	0.006	DENV-1	12100			Neg	0.016	Neg	0.003	Neg	0.081
Patient45	7	non severe	primary											Neg		Neg		Neg	0.023	Neg	0.013	DENV-1	1950	Pos	3.942	Neg	0.003	Neg	-0.001	Neg	-0.005
Patient45	8	non severe	primary											Neg		Neg		Neg	0.017	Pos	0.105	Neg		Pos	1.737	Pos	0.112	Neg	0.02	Neg	0.003
Patient45	9	non severe	primary													Neg		Neg	0.039	Pos	0.188	Neg		Pos	3.85	Pos	0.117	Neg	0.027	Pos	0.212
Patient45	10	non severe	primary	DENV-1	2,12E+04	Pos	103			Pos	0.339	Pos	0.261	DENV-1	1750	Neg		Pos	0.249	Pos	0.445	Neg								Pos	0.078
Patient45	16	non severe	primary											Neg				Pos	0.412	Pos	0.392					Neg	0.054
Patient45	23	non severe	primary															Neg	0.074	Pos	0.433					Pos	0.125
Patient45	98	non severe	primary					Neg	0.007	Neg	0.008	Pos	0.224					Neg	0.002	Neg	0.02					Neg	0.015	Neg	-0.012	Neg	0.052
Patient46	5	non severe	secondary	DENV-1	7,75E+02	Neg		Neg	0.05	Pos	0.444	Pos	0.347	Neg		Neg		Pos	0.22	Pos	0.595	Neg		Neg		Neg	0	Neg	0.011	Neg	0.003
Patient46	6	non severe	secondary											Neg		Neg		Pos	0.433	Pos	1.121	Neg		Neg		Neg	0.01	Pos	0.082	Pos	0.717
Patient46	8	non severe	secondary	Neg		Neg		Neg	0.036	Pos	0.369	Pos	0.577	Neg		Neg		Pos	0.187	Pos	0.45	Neg				Neg	0.021	Neg	0.013	Pos	0.933
Patient46	16	non severe	secondary											Neg				Pos	0.183	Pos	0.308					Neg	0.035	Neg	0.031	Pos	0.848
Patient46	23	non severe	secondary															Pos	0.262	Pos	0.88					Neg	0.014	Neg	0.008	Pos	0.294
Patient46	99	non severe	secondary					Neg	0.001	Neg	0.03	Pos	0.543					Neg	0.009	Pos	0.174					Neg	0.006	Neg	0.007	Pos	0.759
Patient47	3	non severe	undetermined	DENV-1	2,33E+07	Pos	84.8	Neg	0.01	Neg	0.002	Neg	0.02	Neg								DENV-1	2110	Neg		Neg	0.003	Neg	0.004	Neg	0.002
Patient47	4	non severe	undetermined	DENV-1	2,61E+06	Pos	109	Neg	0.024	Neg	0.003	Neg	0.009	Neg		Neg		Neg	0.012	Neg	0.001	Neg		Neg		Neg	0.018	Neg	0.002	Neg	-0.002
Patient47	5	non severe	undetermined											DENV-1	200	Neg		Neg	0.004	Neg	0.006	Neg				Pos	0.1	Neg	0.001	Neg	0.043
Patient47	6	non severe	undetermined											DENV-1	594	Neg		Neg	0.015	Neg	0.025			Neg		Pos	0.559			Neg	0.064
Patient47	7	non severe	undetermined	Neg		Neg		Pos	0.375	Pos	0.238	Pos	0.21			Neg		Neg	0.045	Neg	0.09	Neg				Pos	0.611	Neg	0.049	Pos	0.151
Patient47	13	non severe	undetermined											Neg				Pos	0.282	Pos	0.175					Pos	0.486
Patient47	96	non severe	undetermined					Neg	0.003	Neg	0.01	Pos	0.3					Neg	-0.003	Neg	0.022					Neg	0			Neg	0.013
Patient48	7	severe	undetermined	DENV-1		Pos	617	Neg	0.065	Neg	0.011	Neg	0.1	DENV-1	14	Neg		Neg	0.003	Neg	0.003			Neg		Neg	0.036	Neg	0
Patient48	8	severe	undetermined	DENV-1	5,11E+06	Pos	932	Pos	0.155	Neg	-0.001	Neg	0.047	DENV-1	15.6	Neg		Neg	0.002	Neg	0.012	DENV-1	269	Pos	0.48	Neg	0.032	Neg	0	Neg	0.005
Patient48	9	severe	undetermined											DENV-1	27.6	Pos	0.52	Neg	0.007	Neg	0.037	Neg				Pos	1.012	Neg	0.009	Pos	0.199
Patient48	10	severe	undetermined											DENV-1	63.5	Neg		Neg	0.057	Pos	0.151	Neg				Pos	1.396	Pos	0.14	Pos	0.577
Patient48	11	severe	undetermined											DENV-1	74.6	Neg		Pos	0.16	Pos	0.26	Neg		Neg		Pos	0.812	Pos	0.182	Pos	0.417
Patient48	12	severe	undetermined	DENV-1	5,82E+04	Neg		Pos	0.993	Pos	0.289	Pos	0.403	Neg		Neg		Pos	0.281	Pos	0.381	Neg		Neg		Pos	0.76	Pos	0.071	Pos	0.15
Patient48	20	severe	undetermined															Pos	0.158	Pos	0.119					Pos	0.367	Neg	0.013	Pos	0.123
Patient48	34	severe	undetermined															Neg	0.02	Neg	0.099					Neg	0.093	Neg	0.007
Patient48	43	severe	undetermined					Pos	0.357	Neg	0.048	Pos	0.401													Neg	0.052	Neg	0.006	Pos	0.15
Patient48	103	severe	undetermined					Neg	0.048	Neg	0.021	Pos	0.363					Neg	0.01	Neg	0.061					Neg	0.045	Neg	0.015	Neg	0.01
Patient49	3	severe	secondary	DENV-1	2,73E+08	Pos	1030	Neg	-0.032	Neg	0.007	Neg	0.127	Neg		Neg		Neg	0.005	Neg	0.001	DENV-1	59000	Neg		Neg	0.004	Neg	-0.002	Neg	0.011
Patient49	4	severe	secondary	DENV-1	2,41E+07	Pos	843	Neg	0.042	Neg	0.056	Neg	0.093	DENV-1	43.7	Neg		Neg	0.019	Neg	0.063	DENV-1	911			Neg	0.017	Neg	0.008	Neg	0.047
Patient49	5	severe	secondary											DENV-1	25.5	Pos	1.13	Neg	0.097	Pos	0.241	Neg				Pos	0.121	Neg	0.04	Neg	0.085
Patient49	6	severe	secondary											DENV-1	285	Neg		Pos	0.962	Pos	0.261	Neg		Neg		Pos	0.357	Pos	0.065	Pos	0.486
Patient49	7	severe	secondary	DENV-1	4,71E+04	Neg		Pos	0.229	Pos	0.643	Pos	0.466	DENV-1	417	Neg		Pos	0.639	Pos	0.614	Neg		Neg		Neg	0.056	Pos	0.108	Pos	0.515
Patient49	15	severe	secondary											Neg				Neg	0.057	Neg	0.023					Pos	0.204	Neg	0.018	Pos	0.195
Patient49	22	severe	secondary															Pos	0.394	Pos	0.342					Neg	0.055	Neg	0.001	Pos	0.129
Patient49	29	severe	secondary															Neg	0.02	Neg	0.075					Pos	0.215	Neg	0.01	Pos	0.583
Patient49	38	severe	secondary					Neg	0.025	Neg	0.026	Pos	0.433					Neg	0.011	Neg	0.042					Neg	0.059	Neg	0.02	Pos	0.159
Patient49	98	severe	secondary					Neg	0.007	Neg	0.02	Pos	0.447					Neg	0.011	Neg	0.043					Neg	0.018	Neg	0.009	Pos	0.234
Patient50	3	severe	primary	DENV-1	1,05E+08	Pos	18.4			Neg	-0.003	Neg	-0.001	Neg		Neg		Neg	0.008	Neg	-0.001	DENV-1	124000	Neg				Neg	-0.004	Neg	-0.001
Patient50	4	severe	primary	DENV-1	3,03E+06	Pos	29.5	Neg	0.005	Neg	-0.009	Neg	0	DENV-1	15.3	Neg		Neg	0.007	Neg	0.007	DENV-1	2840	Neg		Neg	0.008	Neg	0.002	Neg	0.006
Patient50	5	severe	primary											Neg		Neg		Neg	-0.008	Neg	0.003	DENV-1	179	Neg		Neg	0.013	Neg	0.001	Neg	0.001
Patient50	6	severe	primary	DENV-1	2,02E+03	Pos	22.5	Neg	0.052	Neg	0.004	Neg	-0.002	Neg		Neg		Neg	0.017	Neg	0.002	DENV-1	977	Neg		Neg	0.042	Neg	-0.003	Neg	-0.001
Patient50	16	severe	primary													Neg		Neg	0.072	Neg	0.002	Neg		Neg		Pos	0.271	Neg	0.019	Neg	0.003
Patient50	20	severe	primary															Pos	0.134	Neg	0					Pos	0.237			Neg	0.004
Patient50	28	severe	primary															Neg	0.001	Neg	0.001					Pos	0.12			Neg	0.007
Patient50	37	severe	primary					Neg	0.037	Neg	0.005	Neg	0.051					Neg	0.012	Neg	0.009					Neg	0.049			Neg	0.006
Patient50	97	severe	primary					Neg	0.01	Neg	-0.001	Neg	0.106					Neg	0.001	Neg	0.003					Neg	0.022	Neg	-0.006	Neg	0.018
Patient51	3	non severe	undetermined	DENV-1	1,40E+06									Neg
Patient51	6	non severe	undetermined	Neg										Neg
Patient52	5	non severe	secondary	DENV-1	3,78E+03	Pos	32.1	Pos	0.188	Pos	0.264	Neg	0.194	DENV-1	174	Neg		Pos	0.212	Pos	0.499	Neg		Neg		Pos	0.083	Neg	0.007	Neg	0.018
Patient52	6	non severe	secondary	DENV-1	1,22E+03	Pos	16.5	Pos	0.283	Pos	0.481	Neg	0.048	DENV-1	855	Neg		Pos	0.335	Pos	0.62	Neg				Pos	0.142	Pos	0.053	Neg	0.045
Patient52	7	non severe	secondary											DENV-1	17	Neg		Pos	0.305	Pos	0.279					Pos	0.321	Pos	0.175	Pos	0.124
Patient52	8	non severe	secondary											DENV-1	11900	Neg		Pos	0.652	Pos	0.511					Pos	0.269	Pos	0.091	Pos	0.228
Patient52	9	non severe	secondary													Neg		Pos	0.601	Pos	0.574			Neg		Pos	0.452	Pos	0.187	Pos	0.275
Patient52	10	non severe	secondary	Neg		Pos	13	Pos	0.231	Pos	0.745	Pos	0.349	DENV-1	59.4	Neg		Pos	0.523	Pos	0.614	Neg				Pos	0.07	Pos	0.247	Pos	0.418
Patient52	25	non severe	secondary															Pos	0.1	Pos	0.116					Neg	0.042	Neg	0.019	Pos	0.124
Patient52	32	non severe	secondary															Neg	0.065	Pos	0.214					Neg	0.004	Neg	0.002	Neg	0.069
Patient52	101	non severe	secondary					Neg	0.005	Neg	0.026	Pos	0.341					Neg	0.002	Neg	0.054					Neg	0.002			Neg	0.025
Patient53	4	non severe	primary	DENV-1	4,25E+08	Pos	292	Neg	0.047	Neg	0	Neg	0.121	Neg		Neg		Neg	0	Neg	0.002	DENV-1	35700			Neg	0.022	Neg	-0.006	Neg	0.055
Patient53	5	non severe	primary	DENV-1	2,01E+07	Pos	18.8	Pos	0.161	Neg	0.013	Neg	0.073	DENV-1	120	Neg		Neg	0.005	Neg	0.008	DENV-1	1250			Neg	0.057	Neg	-0.002	Pos	0.282
Patient53	6	non severe	primary											DENV-1	102	Neg		Neg	0.021	Neg	0.055					Pos	0.588	Neg	0.006	Pos	0.55
Patient53	7	non severe	primary	DENV-1	2,69E+03	Neg		Pos	0.544	Neg	0.08	Pos	0.367	DENV-1	4610	Neg		Neg	0.004	Neg	0.006	DENV-1	2430			Pos	0.722	Neg	0.02	Pos	0.393
Patient53	22	non severe	primary															Neg	0.031	Pos	0.152	Neg				Pos	0.411			Pos	0.576
Patient53	29	non severe	primary															Neg	0.042	Pos	0.289					Pos	0.177	Neg	0.009	Pos	0.534
Patient53	38	non severe	primary					Pos	0.153	Neg	0.026	Pos	0.399					Neg	0.014	Pos	0.131					Neg	0.042	Neg	0.01	Pos	0.436
Patient53	98	non severe	primary					Neg	0.004	Neg	0.007	Pos	0.47					Neg	0.016	Neg	0.029					Neg	0.005			Pos	0.499
Patient54	1	non severe	primary	DENV-1	3,75E+08	Pos		Neg	-0.001			Neg	0.008	DENV-1	18.9	Neg		Neg	0.001	Neg	0.007	DENV-1	2500	Neg		Neg	0.024	Neg	0.007	Neg	0.001
Patient54	2	non severe	primary	DENV-1	2,87E+08									Neg				Neg	0.001	Neg	0.011	DENV-1	3800	Neg		Neg	0.03
Patient54	3	non severe	primary															Neg	0.004	Neg	0.005	DENV-1	1450	Neg		Neg	0.02
Patient54	4	non severe	primary	DENV-1	5,53E+06	Pos		Neg	0.006			Neg	-0.008	Neg		Neg		Neg	0.001	Neg	0.001	Neg				Neg	0.021	Neg	0.003	Neg	-0.005
Patient54	26	non severe	primary															Neg	0	Neg	0.005					Neg	0.077
Patient54	95	non severe	primary					Neg	0.017			Pos	0.248					Neg	0	Neg	0.013					Neg	0.02	Neg	0.005	Neg	0.034
Patient55	2	non severe	primary	DENV-1	2,31E+07	Pos	715			Neg	0.009	Neg	0.002	Neg		Neg		Neg	0.003	Neg	0.001	Neg
Patient55	3	non severe	primary			Pos	399			Neg	0.033					Pos	0.94	Neg	0.018	Neg	-0.006	DENV-1	852
Patient55	4	non severe	primary	DENV-1	3,55E+04	Pos	198			Neg	0.072	Neg	-0.001	Neg		Neg		Neg	0.001	Neg	0.005	DENV-1	939
Patient55	19	non severe	primary															Neg	-0.001	Neg	0							Neg	0.025
Patient55	26	non severe	primary															Neg	0.023	Neg	0							Neg	0.007
Patient55	95	non severe	primary							Neg	0.009	Neg	0.176					Neg	0	Neg	0.009							Neg	0.015
Patient56	2	non severe	secondary	DENV-1	4,25E+03									Neg								DENV-1	589
Patient56	3	non severe	secondary																			Neg
Patient56	4	non severe	secondary	Neg										Neg								Neg
Patient57	4	severe	primary	DENV-1	2,41E+04	Pos	606			Neg	0.021	Neg	-0.004	DENV-1	620	Neg		Neg	0.014	Neg	0.002	Neg								Neg	0.006
Patient57	5	severe	primary	DENV-1	1,41E+03	Pos	551	Pos	0.486	Neg	0.061	Neg	-0.004	DENV-1	328	Neg		Neg	0.015	Neg	0.001	Neg		Pos		Pos	0.657	Neg	0.022	Neg	0.023
Patient57	6	severe	primary	DENV-1	1,38E+03	Pos	300	Pos	0.543	Neg	0.041	Neg	0.002	DENV-1	67.1	Neg		Neg	0.013	Neg	0.001	Neg		Pos	1.99	Pos	1.043	Pos	0.085	Neg	0.013
Patient57	14	severe	primary											Neg				Neg	0.003	Neg	-0.001					Pos	0.462	Neg	0.029	Neg	0.016
Patient57	21	severe	primary															Neg	0.042	Neg	0.009					Pos	0.179	Neg	0.006	Neg	0.006
Patient57	36	severe	primary					Neg	0.09	Neg	0.023	Neg	0.045					Neg	0	Neg	0.001					Neg	0.053	Neg	0.01	Neg	0.02
Patient57	97	severe	primary					Neg	0.007	Neg	0.014	Pos	0.215					Neg	0.005	Neg	0					Neg	0.004			Neg	0.035
Patient58	3	non severe	primary	DENV-1	1,20E+09	Pos	82	Neg	0.003	Neg	-0.001	Neg	0.002			Neg		Neg	0.005	Neg	0.002	DENV-1	30700	Neg		Neg	-0.001	Neg	-0.002	Neg	0.001
Patient58	4	non severe	primary	DENV-1	4,36E+07	Pos	139	Neg	0.001	Neg	0.02	Neg	-0.003	DENV-1	2660	Neg		Neg	0.01	Pos	0.123	DENV-1	857	Pos	0.5	Neg	0.014	Neg	0.004	Neg	0.006
Patient58	5	non severe	primary											DENV-1	424	Neg		Neg	0.004	Neg	0.001	DENV-1	1450	Pos	1.23	Neg	0.005	Neg	-0.007	Neg	0.003
Patient58	6	non severe	primary	DENV-1	8,61E+03	Pos	116	Neg	0.035	Neg	0.001	Neg	-0.002	Neg		Neg		Neg	0.002	Neg	0.002	DENV-1	71900	Neg		Neg	0.055	Neg	0.005	Neg	0.003
Patient58	13	non severe	primary															Neg	0.036	Neg	0.004	Neg				Pos	0.145	Neg	0.005	Neg	0.019
Patient58	20	non severe	primary															Neg	0.033	Neg	-0.001					Pos	0.173	Neg	0.004	Neg	0.043
Patient58	27	non severe	primary															Neg	0.004	Neg	0.005
Patient58	36	non severe	primary					Neg	0.077	Neg	0.021	Neg	0.06					Neg	0.003	Neg	0.003					Neg	0.038	Neg	0.001	Neg	0.024
Patient58	96	non severe	primary					Neg	0.036	Neg	0.008	Neg	0.089					Neg	0.003	Neg	0.002					Neg	0.009			Neg	0.009
Patient59	1	non severe	undetermined	DENV-4	1,34E+08	Pos		Neg	0.001	Neg	0.002	Neg	0.008	Neg	conv	Neg		Neg	0	Neg	0.001	DENV-4	conv	Neg		Neg	0.005	Neg	0	Neg	0.004
Patient59	2	non severe	undetermined	DENV-4	6,66E+05	Pos		Neg	0.002	Neg	-0.003	Neg	0.016			Neg		Neg	0.001	Neg	0.003	DENV-4	conv			Neg	0.01	Neg	0.007	Neg	0.015
Patient59	3	non severe	undetermined													Neg		Neg	0.021	Neg	0.004	Neg	conv			Neg	0.033	Neg	0.006	Neg	0.015
Patient59	4	non severe	undetermined													Neg		Neg	0	Neg	0.021			Neg		Pos	0.158			Pos	0.101
Patient59	5	non severe	undetermined	Neg		Pos		Pos	0.184	Pos	0.119	Pos	0.354			Neg		Neg	0.025	Neg	0.067	Neg				Pos	0.487	Pos	0.054	Neg	0.088
Patient59	20	non severe	undetermined															Neg	0.004	Neg	0.017					Pos	0.103	Neg	0.006	Pos	0.344
Patient59	27	non severe	undetermined															Neg	-0.004	Neg	0.002					Neg	0.079	Neg	0.012	Pos	0.226
Patient59	36	non severe	undetermined					Neg	0.033	Neg	0.023	Pos	0.361					Neg	0.003	Pos	0.145					Neg	0.022	Neg	0.003	Neg	0.012
Patient59	96	non severe	undetermined					Neg	0.008	Neg	0.011	Pos	0.459					Neg	-0.003	Neg	0.002					Neg	0.018	Neg	0.006	Pos	0.33
Patient60	4	severe	secondary			Neg		Pos	0.146	Neg	0.087	Pos	0.353			Neg		Neg	0.011	Pos	0.281					Pos	0.239
Patient60	5	severe	secondary			Neg						Pos	0.381			Neg		Pos	0.177	Pos	0.519
Patient60	6	severe	secondary													Neg		Neg	0.052	Pos	0.368					Pos	0.15	Pos	0.207	Pos	0.357
Patient60	7	severe	secondary													Neg		Pos	0.351	Pos	1.046					Pos	0.196	Pos	0.155	Pos	0.341
Patient60	8	severe	secondary			Neg				Pos	0.565	Pos	0.566			Neg		Pos	0.184	Pos	0.43							Pos	0.062
Patient60	22	severe	secondary															Neg	0.066	Pos	0.185					Neg	0.022	Neg	0.023	Pos	0.65
Patient61	4	severe	secondary	DENV-2	1,38E+07	Pos		Neg	0.052	Neg	0.01	Neg	0.109	Neg		Neg		Neg	0.017	Neg	0.037	DENV-2	2570	Neg		Neg	0.021	Neg	0.003	Neg	0.001
Patient61	5	severe	secondary	DENV-2	1,29E+06	Pos		Pos	0.146	Neg	0.026	Neg	0.059	Neg		Pos		Neg	0.007	Pos	0.362	Neg		Neg		Neg	0.024	Neg	-0.006	Neg	0.022
Patient61	7	severe	secondary	Neg		Neg		Pos	0.398	Pos	0.329	Pos	0.36	Neg		Neg		Neg	0.052	Pos	0.139	Neg				Pos	0.236	Pos	0.163	Pos	0.331
Patient61	25	severe	secondary															Neg	0.032	Neg	0.097					Neg	0.031	Neg	0.011	Pos	0.369
Patient61	34	severe	secondary					Neg	0.068	Pos	0.055	Pos	0.347					Neg	0.009	Neg	0.098					Neg	0.02	Neg	0.001	Neg	0.077
Patient62	3	severe	undetermined	DENV-1	5,28E+08	Pos		Neg	0.052	Neg	0.016	Pos	0.226	DENV-1	32.4	Neg		Neg	0.014	Neg	0.009	DENV-1	18500	Neg		Neg	0.033
Patient62	4	severe	undetermined	DENV-1	1,69E+05	Pos		Pos	0.186	Neg	0.088	Pos	0.344	DENV-1	398	Pos	2.31	Neg	-0.005	Neg	0.007	DENV-1	13.4			Pos	0.201			Neg	0.073
Patient62	5	severe	undetermined											DENV-1	124	Neg		Neg	0.092	Neg	0.065	Neg		Neg		Pos	0.973	Neg	0.018
Patient62	6	severe	undetermined	DENV-1	5,39E+04	Neg				Pos	0.311	Pos	0.477	DENV-1	11.6	Neg		Pos	0.195	Pos	0.157	Neg						Pos	0.252
Patient63	4	severe	secondary																					Pos	6.772
Patient63	5	severe	secondary							Pos	0.749	Pos	0.249					Pos	0.357	Pos	0.424
Patient63	6	severe	secondary															Pos	0.66	Pos	0.278			Pos
Patient63	7	severe	secondary			Pos	1820			Pos	0.762	Pos	0.186					Pos	0.603	Pos	0.184			Pos	3.124
Patient64	3	severe	secondary	DENV-1	3,38E+04	Neg		Pos	0.101	Neg	0.044	Pos	0.297	Neg		Neg		Neg	0.013	Neg	0.009	Neg				Neg	0.038			Neg	0.056
Patient64	4	severe	secondary											Neg		Neg		Neg	0.059	Pos	0.177	Neg				Neg	0.096			Pos	0.287
Patient64	6	severe	secondary			Neg		Pos	0.229	Pos	0.539	Pos	0.405			Neg		Pos	0.127	Pos	0.26					Neg	0.006	Pos	0.052	Pos	0.361
Patient64	7	severe	secondary	DENV-1	6,64E+02	Neg		Pos	0.214	Pos	0.515	Pos	0.469	Neg		Neg		Pos	0.124	Pos	0.152	Neg				Pos	0.146			Pos	0.672
Patient64	14	severe	secondary															Pos	0.261	Pos	0.3155					Pos	0.256	Neg	0.013	Pos	0.388
Patient64	28	severe	secondary															Neg	0.01	Neg	0.0865					Neg	0.045	Neg	0.014	Pos	0.493
Patient65	2	severe	secondary	DENV-4		Pos		Neg	0.017	Neg	0.019	Neg	0.175	Neg	conv	Neg		Neg	0.006	Neg	0.003	Neg	conv	Pos		Neg	0.01	Neg	0.001	Neg	0.032
Patient65	3	severe	secondary	DENV-4	3,96E+04	Pos		Neg	0.046	Pos	0.134	Neg	0.169			Neg		Neg	0.008	Neg	0.001	Neg	conv	Neg		Neg	0.033	Neg	0.007	Neg	0.013
Patient65	4	severe	secondary													Neg		Neg	0.033	Neg	0.014			Neg		Pos	0.549	Pos	0.103	Pos	0.558
Patient65	5	severe	secondary													Neg		Pos	0.125	Neg	0.027			Neg		Pos	0.142	Pos	0.163	Pos	0.32
Patient65	6	severe	secondary	Neg		Pos		Pos	0.129	Pos	0.49	Pos	0.625			Neg		Pos	0.242	Pos	0.184	Neg	conv	Neg		Pos	0.204	Pos	0.196
Patient65	14	severe	secondary															Neg	-0.003	Neg	0.003					Neg	0.084	Neg	0.021	Pos	0.634
Patient65	20	severe	secondary															Neg	0.019	Neg	0.026					Neg	0.067	Pos	0.053	Pos	0.723
Patient65	27	severe	secondary															Neg	0.066	Pos	0.116					Neg	0.039	Neg	0.035	Pos	0.412
Patient65	36	severe	secondary					Neg	0.031	Pos	0.284	Pos	0.605					Neg	-0.001	Neg	0.002					Neg	0.024	Neg	0.022	Pos	0.279
Patient65	96	severe	secondary					Neg	0.003	Pos	0.138	Pos	0.59					Neg	0.077	Pos	0.113					Neg	0.005			Pos	0.108
Patient66	3	non severe	secondary							Neg	-0.009	Neg	0.047					Neg	0.002	Neg	0.009
Patient66	4	non severe	secondary							Neg	0.002							Neg	0.002	Neg	-0.003
Patient66	5	non severe	secondary															Neg	-0.003	Neg	0.027
Patient66	6	non severe	secondary															Neg	0.048	Pos	0.331
Patient66	7	non severe	secondary							Pos	0.161	Pos	0.463					Neg	0.014	Pos	0.4
Patient66	14	non severe	secondary													Neg		Neg	0.052	Pos	0.258
Patient67	4	severe	undetermined							Neg	-0.004	Neg	0.043					Neg	0	Neg	0
Patient67	5	severe	undetermined							Neg	0.014	Neg	0.144					Neg	0.002	Neg	0.009									Neg	0.021
Patient67	6	severe	undetermined															Neg	0.004	Neg	0.024			Neg						Pos	0.166
Patient67	7	severe	undetermined							Neg	0.069	Pos	0.348
Patient68	4	severe	secondary	DENV-1	2,07E+04	Neg		Pos	0.299	Pos	0.132	Pos	0.459			Neg		Neg	0.041	Neg	-0.001	Neg		Neg		Pos	0.173	Neg	0.008	Pos	0.127
Patient68	5	severe	secondary											Neg		Neg		Neg	0.091	Pos	0.372	Neg				Pos	0.474	Neg	0.026	Pos	0.811
Patient68	7	severe	secondary			Neg		Pos	0.365	Pos	0.313	Pos	0.493	Neg		Neg		Neg	0.079	Pos	0.264					Pos	0.847	Pos	0.081	Pos	1.084
Patient68	8	severe	secondary	DENV-1	1,39E+03	Neg		Pos	0.502	Pos	0.338	Pos	0.575	Neg		Neg		Pos	0.11	Pos	0.293	Neg		Neg		Pos	0.556	Pos	0.073	Pos	1.076
Patient68	16	severe	secondary											Neg				Neg	0.095	Pos	0.512					Pos	0.742
Patient68	29	severe	secondary															Neg	0.002	Neg	0.019					Neg	0.081	Neg	0.018	Pos	0.692
Patient68	38	severe	secondary					Pos	0.131	Neg	0.028	Pos	0.493					Neg	0.007	Neg	0.006					Neg	0.045	Neg	0.004	Pos	0.8
Patient68	98	severe	secondary					Neg	0.007	Neg	0.008	Pos	0.346					Neg	0.005	Neg	0.002					Neg	0.023	Neg	-0.004	Pos	0.16
Patient69	3	severe	secondary	DENV-1		Pos	2710			Neg	0.003	Neg	0.072	Neg		Neg		Neg	-0.001	Neg	-0.004
Patient69	4	severe	secondary	DENV-1	3,71E+07	Pos	3740	Neg	0.025	Neg	0.019	Neg	0.138	Neg		Pos		Neg	0.004	Neg	0.022	DENV-1	1420	Neg		Neg	0.022	Neg	0.01	Neg	0.003
Patient69	5	severe	secondary											Neg		Pos	6.89	Neg	0.005	Neg	0.091	DENV-1	4140	Neg		Pos	0.158	Neg	0.01	Neg	0.071
Patient69	6	severe	secondary													Pos	4.21	Neg	0.06	Pos	0.287	Neg		Neg		Neg	0.044	Neg	0.003	Neg	0.003
Patient69	7	severe	secondary													Neg		Neg	0.007	Pos	0.488	Neg		Neg		Pos	0.276	Pos	0.153	Neg	0.08
Patient69	8	severe	secondary											Neg		Neg		Pos	0.328	Pos	0.513	Neg		Pos	0.78	Pos	0.952	Pos	0.052	Pos	0.52
Patient69	9	severe	secondary	DENV-1	1,30E+03	Neg		Pos	0.287	Pos	0.485	Pos	0.261	Neg		Neg		Pos	0.145	Pos	0.286	Neg		Neg		Pos	0.458	Pos	0.302	Pos	0.209
Patient69	15	severe	secondary											Neg				Pos	0.171	Pos	0.586					Pos	0.334			Pos	0.581
Patient69	28	severe	secondary															Neg	0.012	Neg	0.044					Pos	0.104	Neg	0.009	Pos	0.266
Patient69	37	severe	secondary					Pos	0.145	Neg	0.029	Pos	0.224													Neg	0.036	Neg	0.008	Pos	0.449
Patient69	97	severe	secondary					Neg	0.001	Neg	0.008	Neg	0.173					Neg	0.004	Neg	0.052					Neg	0.017	Neg	-0.011	Neg	0.096
Patient70	5	non severe	undetermined	DENV-1	1,02E+04	Pos								Neg		Neg						Neg		Neg
Patient70	6	non severe	undetermined											DENV-1	126							Neg
Patient70	7	non severe	undetermined											DENV-1	188									Neg
Patient70	8	non severe	undetermined	Neg		Pos								Neg		Neg						Neg
Patient71	5	severe	undetermined	DENV-1	3,04E+05	Pos	7980	Neg	0.077	Neg	0.003	Neg	0.036			Pos	53.581	Neg	0.005	Neg	0.004	DENV-1	6090			Neg	0.09	Neg	0.002	Neg	0.018
Patient71	6	severe	undetermined	DENV-1	2,14E+05	Pos	3520			Neg	0.029	Neg	0.007	DENV-1	5090	Pos	8.708	Neg	0.005	Neg	0.01	DENV-1	8110	Pos	17.014	Pos	0.197	Neg	0.002	Neg	0.001
Patient71	7	severe	undetermined													Pos	1.38	Neg	0.006	Neg	0.01	DENV-1	4520	Pos	37.251	Pos	0.752	Neg	0.031	Pos	0.159
Patient71	8	severe	undetermined											DENV-1	6020	Neg		Neg	0.043	Neg	0.031	Neg		Pos	0.67	Pos	0.725	Pos	0.129	Pos	0.258
Patient71	9	severe	undetermined	DENV-1	7,32E+02	Neg		Pos	0.347	Pos	0.312	Neg	0.11	DENV-1	3450	Neg		Pos	0.108	Neg	0.022	Neg				Pos	0.802	Pos	0.32	Pos	0.227
Patient71	39	severe	undetermined															Neg	0.072	Neg	0.024					Neg	0.058	Neg	0.008	Pos	0.109
Patient72	6	severe	undetermined			Pos	15	Pos	0.117	Pos	0.13	Pos	0.301			Neg		Neg	0.018	Pos	0.206					Pos	0.055			Neg	0.061
Patient72	7	severe	undetermined			Pos		Pos	0.117	Pos	0.307					Neg		Neg	-0.003	Pos	0.3945					Pos	0.123	Neg	0.021	Pos	0.278
Patient72	8	severe	undetermined													Neg		Neg	0.031	Pos	0.7085					Pos	0.182	Pos	0.062	Pos	0.745
Patient72	9	severe	undetermined			Neg		Pos	0.154	Pos	0.411	Pos	0.402			Neg		Neg	0.02	Pos	0.171					Pos	0.055			Pos	1.061
Patient73	3	non severe	secondary					Neg	0.006	Neg	0.008	Pos	0.288			Neg										Neg	0.034	Neg	0.004	Neg	0.015
Patient73	4	non severe	secondary																							Neg	0.005
Patient73	6	non severe	secondary					Pos	0.39	Pos	0.425	Pos	0.543													Neg	0.027	Neg	0.015	Pos	0.388
Patient74	3	severe	secondary	DENV-2	1,52E+08	Pos		Neg	0.002	Neg	0.001	Neg	0.11	Neg		Neg		Neg	0.002	Neg	0.005	DENV-2	105000	Neg		Neg	0.024	Neg	0.001	Neg	0.009
Patient74	4	severe	secondary	DENV-2	6,03E+06	Pos		Neg	0.018	Neg	0.046	Neg	0.043	Neg		Neg		Neg	0.008	Neg	0.02	DENV-2	1650			Neg	0.001	Neg	0.001	Neg	-0.002
Patient74	5	severe	secondary											Neg		Pos		Pos	0.21	Neg	0.092	Neg				Pos	1.04			Pos	0.537
Patient74	6	severe	secondary											Neg		Neg		Pos	0.157	Pos	0.105	Neg				Neg	0.06			Neg	0.002
Patient74	7	severe	secondary											Neg		Neg		Pos	0.235	Pos	0.393			Neg		Pos	0.102	Pos	0.083	Neg	0.048
Patient74	8	severe	secondary	Neg		Neg		Neg	0.058	Pos	0.696	Pos	0.479	Neg		Neg		Pos	0.37	Pos	0.349	Neg		Pos		Neg	0.044	Pos	0.062	Pos	0.122
Patient74	39	severe	secondary					Neg	0.008	Pos	0.105	Pos	0.458					Neg	0.015	Pos	0.137					Neg	-0.004	Neg	0.004	Neg	0.014
Patient74	99	severe	secondary					Neg	0.003	Neg	0.049	Pos	0.467					Neg	0.016	Neg	0.051					Neg	0.009	Neg	0.004	Pos	0.291
Patient75	5	non severe	undetermined							Neg	0.009	Neg	0.109					Neg	-0.002	Neg	0.006
Patient75	6	non severe	undetermined							Neg	0.038	Pos	0.344					Neg	0.019	Neg	0.057
Patient75	7	non severe	undetermined							Neg	0.08	Pos	0.345					Neg	0.042	Pos	0.116
Patient75	14	non severe	undetermined															Neg	0.01	Pos	0.2085
Patient75	28	non severe	undetermined															Neg	0.034	Pos	0.548
Patient76	5	severe	secondary	DENV-1	1,01E+07	Neg				Neg	0.039	Pos	0.356	Neg		Neg		Neg	0.006	Neg	0.037	DENV-1	731	Neg						Pos	0.22
Patient76	6	severe	secondary											DENV-1	27.5	Neg		Neg	0.098	Pos	0.2	Neg		Neg		Neg	0.084	Neg	0.024	Pos	0.102
Patient76	8	severe	secondary	DENV-1	8,64E+03	Neg		Pos	0.207	Pos	0.163	Pos	0.401	DENV-1	27.9	Neg		Neg	0.037	Pos	0.141	Neg				Pos	0.413	Pos	0.091	Pos	0.873
Patient76	9	severe	secondary	DENV-1	2,21E+03	Neg		Pos	0.197	Pos	0.176	Pos	0.501	DENV-1	20.3	Neg		Pos	0.215	Pos	0.606	Neg		Neg		Pos	0.224	Pos	0.095	Pos	0.589
Patient76	31	severe	secondary															Neg	0.015	Neg	0.009					Neg	0.009	Neg	0.004	Pos	0.581
Patient76	40	severe	secondary					Neg	0.007	Neg	0.037	Pos	0.467					Neg	0	Neg	0.005					Neg	0.03	Neg	0.025	Pos	1.204
Patient76	100	severe	secondary					Neg	0.003	Neg	0.011	Pos	0.351					Neg	0.003	Neg	0					Neg	0.021	Neg	0.011	Pos	0.264
Patient77	4	severe	undetermined			Pos		Neg	0.022	Pos	0.107	Pos	0.263			Pos		Neg	0.092	Pos	0.248			Pos		Neg	0.011	Neg	0.006	Pos	0.136
Patient77	5	severe	undetermined			Pos		Neg	0.052	Pos	0.211					Neg		Neg	0.032	Pos	0.179			Neg		Neg	0.015
Patient77	6	severe	undetermined													Neg		Pos	0.122	Pos	0.239					Neg	0.059	Pos	0.099	Pos	0.41
Patient77	7	severe	undetermined													Neg		Pos	0.243	Pos	0.255			Neg		Pos	0.275	Pos	0.189	Pos	0.7
Patient77	8	severe	undetermined			Neg				Pos	0.357	Pos	0.359			Neg		Pos	0.747	Pos	0.591			Neg				Pos	0.159	Pos	0.92
Patient78	4	severe	undetermined									Pos	0.621											Neg						Pos	0.72
Patient78	6	severe	undetermined																					Neg						Pos	0.934
Patient79	4	severe	primary	DENV-4		Pos				Neg	0.003	Neg	0.005	Neg		Neg		Neg	0.003	Neg	0.002	DENV-4	conv							Neg	0.007
Patient79	5	severe	primary					Neg	0.013	Neg	0.006	Neg	0.06													Neg	0.015	Neg	0.005
Patient79	5	severe	primary	DENV-4	2,11E+03							Neg	0.06					Neg	-0.002	Neg	0.011	Neg	conv	Neg
Patient79	6	severe	primary															Neg	0.012	Neg	-0.001	Neg	conv			Neg	0.03	Neg	0.003	Neg	0.002
Patient79	7	severe	primary	Neg		Neg				Pos	0.191	Neg	0.122	Neg		Neg		Neg	0.044	Neg	0.009	Neg	conv					Neg	0.013	Neg	0.049
Patient79	14	severe	primary													Neg		Pos	0.196	Pos	0.116					Pos	0.88	Pos	0.136	Pos	0.342
Patient80	4	non severe	secondary	DENV-4		Pos		Neg	0.013	Neg	0.022	Pos	0.412	Neg	conv	Pos		Neg	0.016	Pos	0.402	Neg	conv	Pos		Neg	0.054	Neg	0.007
Patient80	5	non severe	secondary	DENV-4		Pos				Pos	0.113					Pos		Neg	0.097	Pos	0.759	DENV-4	conv	Pos		Neg	0.065	Neg	0.019
Patient80	6	non severe	secondary													Neg		Neg	0.09	Pos	0.317	Neg	conv	Neg		Pos	0.183	Pos	0.052
Patient80	7	non severe	secondary													Neg		Pos	0.158	Pos	0.379	Neg	conv	Neg		Pos	0.304	Pos	0.1
Patient80	8	non severe	secondary	Neg		Pos		Pos	0.095	Pos	0.338	Pos	0.655			Neg		Neg	0.089	Pos	0.208	Neg	conv	Neg		Pos	0.182	Pos	0.056
Patient81	3	severe	secondary	DENV-4		Pos		Neg	0.011	Neg	-0.002	Neg	0.101	Neg	conv	Neg		Neg	0.001	Neg	0.005	DENV-4	conv	Pos		Neg	0	Neg	0.002	Neg	0.036
Patient81	4	severe	secondary	DENV-4	8,86E+07	Pos		Neg	0	Neg	0.002	Neg	0.036			Neg		Neg	0.006	Neg	0.005	DENV-4	conv	Pos		Neg	0.007	Neg	0.003	Neg	0.006
Patient81	5	severe	secondary													Neg		Neg	0.009	Neg	0.008	Neg	conv	Pos		Neg	0.006			Neg	0.009
Patient81	6	severe	secondary													Neg		Neg	0.006	Neg	0.001	Neg	conv	Pos		Neg	0.007			Neg	0.052
Patient81	7	severe	secondary													Neg		Neg	0.005	Neg	0.007			Pos		Neg	0.074			Pos	0.251
Patient81	8	severe	secondary	Neg		Neg		Pos	0.14	Neg	0.091	Pos	0.546			Neg		Neg	0.042	Neg	0.047	Neg				Pos	0.152			Pos	0.315
Patient81	15	severe	secondary															Pos	0.254	Pos	0.101
Patient82	4	non severe	secondary	DENV-4		Pos		Neg	0.022	Neg	0.012	Neg	0.164			Neg		Neg	0.003	Neg	0.008	DENV-4	conv	Pos		Neg	0.008	Neg	0	Neg	0.023
Patient82	5	non severe	secondary	DENV-4	4,84E+05	Pos		Neg	0.071	Neg	0.053	Pos	0.273			Neg		Neg	0.007	Neg	0.009	DENV-4	conv	Pos		Neg	-0.002	Neg	0.002	Neg	0.008
Patient82	6	non severe	secondary													Neg		Neg	0.01	Neg	0.04	DENV-4	conv	Pos		Pos	0.138	Neg	0.047	Pos	0.546
Patient82	7	non severe	secondary													Neg		Pos	0.384	Pos	0.887	Neg	conv	Neg		Pos	0.193	Neg	0.044	Pos	0.588
Patient82	8	non severe	secondary													Neg		Pos	0.161	Pos	0.482	Neg	conv	Neg		Pos	0.389	Pos	0.28	Pos	0.92
Patient82	9	non severe	secondary	Neg		Neg		Pos	0.386	Pos	0.374	Pos	0.571			Neg		Pos	0.174	Pos	0.201	Neg		Neg		Pos	0.091	Neg	0.032	Pos	0.097
Patient82	23	non severe	secondary															Neg	0.023	Pos	0.211
Patient82	39	non severe	secondary							Pos	0.106	Pos	0.611					Neg	0.016	Pos	0.107					Neg	0.02	Neg	0.008	Pos	0.327
Patient82	99	non severe	secondary					Neg	0.009	Neg	0.031	Pos	0.567					Neg	0.012	Neg	0.044					Neg	0.007			Pos	0.205
Patient83	5	non severe	undetermined																							Pos	0.134
Patient84	5	non severe	secondary	DENV-1	1,86E+04	Pos	295	Pos	0.13	Pos	0.077	Neg	0.152	Neg		Neg		Neg	0.008	Neg	0.018	Neg		Pos		Pos	0.287	Neg	-0.001	Neg	0.025
Patient84	6	non severe	secondary	DENV-1	4,57E+02	Pos	100	Pos	0.178	Pos	0.139	Pos	0.22	Neg		Neg		Neg	0.045	Neg	0.049	Neg				Pos	0.51	Pos	0.119	Pos	0.239
Patient84	7	non severe	secondary	DENV-1	4,79E+02	Pos	24.9	Pos	0.25	Pos	0.407	Pos	0.236	Neg		Neg		Pos	0.208	Pos	0.206	Neg		Neg		Pos	0.566	Pos	0.274	Pos	0.21
Patient84	15	non severe	secondary																							Pos	0.181	Neg	0.006	Pos	0.159
Patient84	22	non severe	secondary															Neg	0.025	Neg	0.086					Neg	0.055	Neg	0.013	Pos	0.11
Patient84	29	non severe	secondary															Neg	0.022	Pos	0.118					Neg	0.08	Neg	0.002	Pos	0.216
Patient84	38	non severe	secondary					Neg	0.056	Neg	0.027	Pos	0.274					Neg	0.004	Neg	0.042					Neg	0.01	Neg	0.003	Neg	0.049
Patient84	98	non severe	secondary					Neg	0.005	Neg	0.008	Pos	0.212					Neg	0.001	Neg	0.075					Neg	0.032	Neg	-0.004	Neg	0.048
Patient85	5	non severe	secondary	DENV-2	1,09E+07	Pos										Neg						DENV-2	11000	Neg
Patient85	6	non severe	secondary	DENV-2	1,02E+05																	Neg
Patient85	7	non severe	secondary																			Neg
Patient85	8	non severe	secondary	Neg																		Neg
Patient86	2	severe	secondary	DENV-2	1,47E+08	Pos		Neg	0.012	Neg	0.005	Neg	0.022	Neg		Neg		Neg	0.006	Neg	-0.001	DENV-2	621000	Neg		Neg	0.002	Neg	0.008	Neg	0.012
Patient86	3	severe	secondary	DENV-2	5,82E+07			Neg	0.01	Neg	0.006			Neg				Neg	0.003	Neg	0.002	DENV-2	2700	Neg		Neg	0.038	Neg	0.002	Neg	0.017
Patient86	4	severe	secondary											Neg				Neg	0.005	Neg	0.002	DENV-2	186	Neg		Neg	0.047	Neg	-0.001	Neg	0.035
Patient86	5	severe	secondary											Neg				Pos	0.14	Neg	0.02	Neg		Neg		Pos	0.408	Neg	0.028	Pos	0.272
Patient86	6	severe	secondary	DENV-2	1,25E+04			Pos	0.618	Pos	0.369	Pos	0.392	Neg		Neg		Pos	0.37	Pos	0.299	Neg				Pos	0.639	Pos	0.161	Pos	0.71
Patient87	4	non severe	undetermined	DENV-1	3,03E+08	Neg																DENV-1	11000	Neg
Patient87	5	non severe	undetermined																			DENV-1	2930	Neg
Patient87	6	non severe	undetermined																			Neg
Patient87	7	non severe	undetermined	DENV-1	6,39E+03																	Neg
Patient88	4	non severe	undetermined	DENV-1	9,21E+06									Neg								DENV-1	1070
Patient88	5	non severe	undetermined	DENV-1	8,64E+06	Neg								Neg								Neg		Neg
Patient88	6	non severe	undetermined	Neg		Neg								Neg								Neg		Neg
Patient89	3	severe	secondary	DENV-1	7,64E+09	Pos	370	Neg	0.005	Neg	0.002	Neg	0.128	DENV-1	795	Neg		Neg	0.003	Neg	0.001	DENV-1	203000			Neg	0.002	Neg	0.001	Neg	0.018
Patient89	4	severe	secondary	DENV-1	8,53E+08	Pos	3.33	Neg	0.016	Neg	0.011	Neg	0.077	DENV-1	311	Neg		Neg	0.003	Neg	0.01	DENV-1	15400	Pos		Neg	0.017	Neg	0.006	Neg	0.008
Patient89	5	severe	secondary											DENV-1	26300	Neg		Neg	0.022	Neg	0.072	DENV-1	3050	Neg		Neg	0.06			Neg	0.04
Patient89	6	severe	secondary													Neg		Neg	0.057	Pos	0.231	Neg				Pos	0.138	Pos	0.079	Neg	0.053
Patient89	7	severe	secondary	DENV-1	6,75E+04	Pos	2.32	Pos	0.145	Pos	0.308	Pos	0.517	DENV-1	629	Neg		Neg	0.057	Pos	0.202	Neg				Pos	0.101	Pos	0.077	Pos	0.501
Patient89	22	severe	secondary											Neg				Neg	0.049	Pos	0.23					Pos	0.199	Neg	0.04	Pos	0.5
Patient89	29	severe	secondary															Neg	0.009	Pos	0.123					Neg	0.053	Neg	0.022	Pos	0.456
Patient89	98	severe	secondary					Neg	0.008	Neg	0.05	Pos	0.499					Neg	0.051	Neg	0.013					Neg	-0.002			Pos	0.141
Patient90	3	severe	secondary			Pos				Neg	0.014	Neg	0.023			Neg		Neg	0.001	Neg	0.004
Patient90	4	severe	secondary	DENV-2	4,36E+08	Pos		Neg	0.008	Neg	-0.001	Pos	0.472			Neg		Neg	0.003	Neg	0.013	Neg		Neg		Neg	0.009	Neg	0.013	Neg	0.076
Patient90	5	severe	secondary	DENV-2	6,07E+03											Neg		Neg	0.01	Neg	0.074	Neg				Neg	0.072	Neg	-0.003	Pos	0.167
Patient90	6	severe	secondary													Neg		Pos	0.15	Pos	0.439	Neg		Neg		Pos	0.168	Pos	0.051	Pos	0.107
Patient90	7	severe	secondary													Neg		Pos	0.126	Pos	0.406	Neg		Neg		Pos	0.164	Pos	0.062	Pos	0.21
Patient90	8	severe	secondary													Neg		Pos	0.121	Pos	0.187	Neg				Pos	0.091	Pos	0.096	Pos	0.168
Patient90	9	severe	secondary	Neg		Neg		Pos	0.2	Pos	0.228	Pos	0.442			Neg		Pos	0.251	Pos	0.575	Neg		Neg		Pos	0.403	Pos	0.049	Pos	0.503
Patient90	15	severe	secondary															Pos	0.154	Pos	0.237					Pos	0.181			Pos	0.648
Patient90	22	severe	secondary															Neg	0.04	Pos	0.229					Pos	0.116	Neg	0.007	Pos	0.813
Patient90	95	severe	secondary					Neg	0.004	Neg	0.013	Pos	0.322					Neg	-0.003	Neg	0.03					Neg	0.018	Neg	0.003	Neg	0.077
Patient91	3	non severe	undetermined	DENV-4	1,27E+07	Pos		Neg	-0.004	Neg	0.003	Neg	0.083			Neg		Neg	0.002	Neg	0.003	Neg	conv	Neg		Neg	0	Neg	0	Neg	0.006
Patient91	4	non severe	undetermined			Pos		Neg	0.004	Neg	0.002	Neg	0.05			Neg		Neg	-0.001	Neg	0.003	Neg	conv	Neg		Neg	0	Neg	0.001	Neg	0.023
Patient91	5	non severe	undetermined											Neg		Neg		Neg	0.001	Neg	0.076	Neg	conv	Neg		Neg	0.027	Neg	0.009	Neg	0.004
Patient91	6	non severe	undetermined			Neg		Pos	0.143	Neg	0.083	Pos	0.442	Neg		Neg		Neg	0.005	Neg	0.045	Neg	conv	Neg		Pos	0.135	Neg	0.007	Pos	0.265
Patient91	13	non severe	undetermined													Neg		Neg	0.033	Neg	0.02					Pos	0.117			Pos	0.182
Patient91	21	non severe	undetermined															Neg	0.013	Neg	0.075					Neg	0.05	Neg	0.005	Pos	0.315
Patient91	28	non severe	undetermined															Neg	0.001	Neg	0.003					Neg	0.073	Neg	0.011	Pos	0.502
Patient91	36	non severe	undetermined					Neg	0.012	Neg	0.029	Pos	0.547					Neg	0.001	Neg	0.005					Neg	0.005	Neg	0.004	Pos	0.101
Patient91	96	non severe	undetermined					Neg	0.002	Neg	0.005	Pos	0.573					Neg	0.006	Neg	0.001					Neg	0.003			Neg	0.095
Patient92	3	severe	undetermined	DENV-4	3,71E+06	Pos		Neg	0.015	Neg	0.022	Pos	0.378			Neg		Neg	0.011	Pos	0.446	DENV-4	conv			Neg	0.009	Neg	0.012
Patient92	4	severe	undetermined	Neg				Neg	0.034	Neg	0.059							Neg	0.012	Pos	0.23	DENV-4	conv	Pos	3.25	Neg	0.078
Patient92	5	severe	undetermined	Neg		Neg		Pos	0.145	Pos	0.209	Pos	0.542			Neg		Neg	0.022	Pos	0.442	DENV-4	conv			Pos	0.262	Pos	0.158
Patient93	4	severe	secondary			Neg				Neg	0.038	Neg	0.146			Neg		Neg	0.019	Neg	0.035
Patient93	5	severe	secondary	DENV-2	1,18E+04	Neg				Pos	0.327	Pos	0.337	Neg		Neg		Neg	0.019	Neg	0.018	DENV-2	6710
Patient93	6	severe	secondary											Neg		Neg		Pos	0.13	Pos	0.402	Neg				Neg	0.01	Pos	0.089	Neg	0.007
Patient93	7	severe	secondary											Neg		Neg		Pos	0.229	Pos	0.296	Neg				Neg	0.067	Pos	0.092	Pos	0.345
Patient93	8	severe	secondary			Neg				Pos	0.75	Pos	0.549	Neg		Neg		Pos	0.384	Pos	0.52	Neg						Pos	0.399
Patient94	3	non severe	undetermined	DENV-2	3,36E+07	Neg								Neg								Neg		Neg
Patient94	4	non severe	undetermined											Neg								Neg
Patient94	5	non severe	undetermined	DENV-2	1,86E+03	Neg								Neg		Neg						Neg
Patient95	8	non severe	undetermined			Pos		Neg	0.007	Neg	0.066	Neg	0.188			Neg		Neg	0.002	Neg	0.057			Neg		Neg	0.005	Neg	0.002	Neg	0.021
Patient95	9	non severe	undetermined					Pos	0.114	Pos	0.386	Pos	0.286			Neg		Pos	0.246	Pos	0.279			Neg		Neg	0.019	Neg	0.013	Pos	0.212
Patient95	10	non severe	undetermined			Pos		Pos	0.314	Pos	0.384	Pos	0.325			Neg		Neg	0.033	Pos	0.147					Neg	0.044	Pos	0.126	Pos	0.617
Patient95	18	non severe	undetermined															Neg	0.016	Pos	0.126					Pos	0.121	Neg	0.016	Pos	0.483
Patient95	32	non severe	undetermined															Neg	0.05	Pos	0.176					Neg	0.038			Pos	0.211
Patient95	41	non severe	undetermined					Neg	0.014	Neg	0.046	Pos	0.304					Neg	0.007	Pos	0.111					Neg	0.029	Neg	0.001	Neg	0.08
Patient95	101	non severe	undetermined					Neg	0.006	Neg	0.013	Pos	0.293					Neg	0.01	Pos	0.104					Neg	0.015	Neg	-0.002	Pos	0.129
Patient96	4	severe	secondary	DENV-2	2,62E+08	Pos		Neg	0.007	Neg	0.001	Neg	0.111	Neg		Neg		Neg	0.001	Neg	-0.002	DENV-2	26200	Neg		Neg	0.006	Neg	0.002	Neg	0.026
Patient96	5	severe	secondary	DENV-2	3,16E+07	Pos		Neg	0.007	Neg	0.005	Neg	0.054	Neg		Neg		Neg	0.006	Neg	0.002	DENV-2	275	Pos		Neg	0.011	Neg	0.004	Neg	0.062
Patient96	6	severe	secondary													Neg		Neg	0.016	Neg	0.029	DENV-2	1420			Neg	0.017	Neg	0.004	Pos	0.203
Patient96	7	severe	secondary													Neg		Neg	0.072	Pos	0.138	Neg		Neg		Neg	0.01	Neg	0.012	Pos	0.226
Patient96	8	severe	secondary													Neg		Pos	0.129	Pos	0.18	Neg		Neg		Neg	0.037			Pos	0.545
Patient96	9	severe	secondary													Neg		Neg	0.073	Pos	0.18	Neg		Neg		Pos	0.377	Pos	0.661	Pos	0.771
Patient96	10	severe	secondary	Neg		Neg		Neg	0.028	Pos	0.589	Pos	0.553			Neg		Pos	0.171	Pos	0.226	Neg		Neg		Neg	0.036	Pos	0.742	Pos	0.761
Patient96	40	severe	secondary					Neg	0.009	Neg	0.09	Pos	0.485					Neg	0.01	Neg	0.082					Neg	0.008			Pos	0.545
Patient97	4	non severe	undetermined	DENV-4		Pos		Neg	0.007	Neg	0.01	Neg	0.147			Neg		Neg	0.003	Neg	0.056	Neg	conv	Neg		Neg	0.001	Neg	0.001	Neg	0.007
Patient97	5	non severe	undetermined			Neg		Neg	0.01	Neg	0.033	Pos	0.245			Neg		Neg	0.014	Neg	0.048			Neg		Neg	0.002	Neg	-0.001	Neg	0.064
Patient97	6	non severe	undetermined													Neg		Neg	0.016	Neg	0.084	Neg	conv	Neg		Neg	0.018	Pos	0.052	Neg	0.06
Patient97	7	non severe	undetermined													Neg		Neg	0.026	Neg	0.06	Neg	conv	Neg		Neg	0.033	Neg	0.029	Pos	0.143
Patient97	8	non severe	undetermined	Neg		Neg		Neg	0.02	Pos	0.268	Pos	0.611			Neg		Neg	0.049	Neg	0.089	Neg	conv	Neg		Neg	0.028	Pos	0.099	Pos	0.165
Patient97	15	non severe	undetermined															Neg	0.008	Neg	0.003					Neg	0.012	Neg	0.009	Pos	0.149
Patient97	22	non severe	undetermined															Neg	0.009	Neg	0.038					Neg	0.014	Neg	0.025	Pos	0.378
Patient97	38	non severe	undetermined					Neg	0.006	Neg	0.039	Pos	0.476					Neg	0.015	Neg	0.085					Neg	0.007	Neg	0.009	Pos	0.179
Patient98	4	non severe	secondary	DENV-2	1,47E+08	Neg		Neg	-0.001	Neg	0.007	Neg	0.083	Neg		Neg		Neg	0.002	Neg	0.006	DENV-2	438000	Neg		Neg	0.051	Neg	0.004	Neg	0.008
Patient98	5	non severe	secondary	DENV-2	4,07E+07	Pos		Neg	-0.001	Neg	0.001	Neg	0.092	Neg		Neg		Neg	0.002	Neg	0.04	DENV-2	1040	Neg		Neg	-0.002	Neg	0.006	Neg	0.021
Patient98	6	non severe	secondary											Neg		Pos		Neg	-0.002	Neg	0.038	DENV-2	684			Neg	0.009	Neg	0.005	Neg	0.002
Patient98	7	non severe	secondary											Neg		Neg		Neg	0.001	Neg	0.02	Neg		Neg		Neg	0.006	Neg	-0.004	Neg	-0.001
Patient98	8	non severe	secondary													Neg		Neg	0.035	Pos	0.163	Neg		Neg		Neg	0.025
Patient98	9	non severe	secondary	Neg		Neg		Neg	0.074	Pos	0.123	Pos	0.462	Neg		Neg		Pos	0.13	Pos	0.884	Neg		Neg		Neg	0.034	Neg	0.015	Neg	0.091
Patient98	23	non severe	secondary															Neg	0.051	Pos	0.365					Neg	0.077
Patient98	30	non severe	secondary															Neg	0.017	Pos	0.474					Neg	0.039
Patient98	38	non severe	secondary					Neg	0.008	Neg	0.055	Pos	0.653					Neg	0.022	Pos	0.441					Neg	0.013	Neg	0.017	Pos	0.972
Patient99	4	non severe	secondary	DENV-2	2,01E+08	Pos		Neg	0.004	Neg	0.007	Pos	0.213	Neg		Neg		Neg	0.026	Neg	0.005	DENV-2	74500	Pos		Neg	0.003	Neg	0.008	Neg	0.034
Patient99	5	non severe	secondary	DENV-2	4,00E+07	Pos		Neg	-0.002	Neg	0.006	Neg	0.181			Neg		Neg	0.001	Neg	0.032	DENV-2	1790			Neg	0.008	Neg	0.011	Neg	0.02
Patient99	6	non severe	secondary											Neg		Neg		Neg	-0.001	Neg	0.004	DENV-2	622	Neg		Neg	0.005	Neg	-0.008	Neg	0.016
Patient99	7	non severe	secondary											Neg		Neg		Neg	0.049	Pos	0.374	Neg				Neg	0.037	Neg	0.013	Pos	0.123
Patient99	8	non severe	secondary	Neg		Neg		Pos	0.156	Pos	0.324	Pos	0.465	Neg		Neg		Pos	0.152	Pos	0.577	Neg				Neg	0.059	Pos	0.056	Pos	0.184
Patient99	23	non severe	secondary															Neg	0.07	Pos	0.303					Neg	0.048	Neg	0.017	Pos	0.584
Patient99	30	non severe	secondary															Neg	0.039	Pos	0.264					Neg	0.083	Neg	0.016	Pos	0.466
Patient100	5	severe	primary	DENV-2	5,11E+07	Pos		Neg	0.011	Neg	0.002	Neg	0.036	DENV-2		Pos		Neg	-0.001	Neg	-0.002	DENV-2	53300	Neg		Neg	0.014	Neg	0.006	Neg	0.017
Patient100	6	severe	primary	DENV-2	4,04E+06	Pos		Neg	0.03	Neg	0.005	Neg	0.071	Neg		Neg		Neg	0.001	Neg	0.004	DENV-2	1500	Neg		Neg	0.009	Neg	0.007	Neg	-0.002
Patient100	7	severe	primary											Neg		Neg		Neg	0.003	Neg	0.004	Neg		Neg		Neg	0.045	Neg	0.005	Neg	0.03
Patient100	8	severe	primary	Neg		Neg		Pos	0.129	Pos	0.251	Pos	0.287	Neg		Neg		Neg	0.028	Neg	0.02	Neg				Pos	0.132	Pos	0.045	Pos	0.157
Patient100	23	severe	primary															Neg	0.039	Neg	0.014					Neg	0.042	Neg	0.021	Pos	0.357
Patient100	30	severe	primary															Neg	0.046	Neg	0.027					Neg	0.058	Neg	0.008	Pos	0.368
Patient100	39	severe	primary					Neg	0.005	Neg	0.049	Pos	0.388					Neg	0.006	Neg	0.012					Neg	0.029	Neg	0.017	Pos	0.206
Patient101	4	severe	secondary	DENV-1	1,28E+05	Pos	2.32			Pos	0.186	Pos	0.321	DENV-1	25400	Pos	2.56	Neg	0.013	Pos	0.336	Neg		Neg						Pos	0.131
Patient101	5	severe	secondary	DENV-1	1,02E+04	Pos	1.4	Pos	0.267	Pos	0.418	Pos	0.185	DENV-1	166000	Neg		Neg	0.011	Pos	0.5835	Neg		Neg		Neg	0.006
Patient101	6	severe	secondary											DENV-1	296	Neg		Pos	0.151	Pos	0.579	Neg				Pos	0.499	Pos	0.065	Pos	0.29
Patient101	7	severe	secondary											Neg		Neg		Pos	0.129	Pos	0.1565					Pos	0.438	Pos	0.084	Pos	0.43
Patient101	8	severe	secondary	DENV-1	1,04E+04	Neg		Pos	1.03	Pos	0.689	Pos	0.421			Neg		Pos	0.327	Pos	0.299	Neg				Pos	0.771	Pos	0.054	Pos	0.424
Patient102	6	severe	undetermined	DENV-1	3,07E+04	Pos	2140			Neg	0.062	Pos	0.278	DENV-1	548	Pos	56.707	Neg	0.016	Neg	0.079	DENV-1	7730
Patient102	7	severe	undetermined	DENV-1	1,71E+04	Pos	86.9	Pos	0.155	Pos	0.362	Neg	0.061	DENV-1	3800	Pos	15.654	Neg	0.053	Neg	0.042	Neg		Pos	0.957296	Pos	0.447	Neg	0.04	Pos	0.299
Patient102	8	severe	undetermined											DENV-1	16.3	Neg		Pos	0.156	Pos	0.213			Neg		Pos	0.166	Pos	0.297	Pos	0.371
Patient102	9	severe	undetermined											DENV-1	33.6	Neg		Pos	0.25	Pos	0.267	Neg		Pos	0.730652	Pos	0.286	Pos	0.724	Pos	0.291
Patient102	10	severe	undetermined	DENV-1	2,71E+03	Neg		Pos	0.173	Pos	0.446	Pos	0.381	Neg		Neg		Pos	0.428	Pos	0.395	Neg		Neg		Pos	0.286	Pos	0.205	Pos	0.631
Patient102	17	severe	undetermined															Pos	0.671	Pos	0.582					Neg	0.026	Pos	0.137
Patient102	100	severe	undetermined									Neg	0.133					Neg	0.045	Pos	0.177					Neg	0.008	Neg	0.024	Pos	0.134
Patient103	5	severe	secondary	DENV-1	5,36E+02									Neg								Neg						Neg	0.029
Patient103	6	severe	secondary											Neg								DENV-1	833					Pos	0.341
Patient103	7	severe	secondary	Neg										Neg								Neg						Pos	0.156
Patient104	6	severe	secondary	DENV-1		Neg		Pos	0.174	Pos	0.413	Pos	0.458	Neg		Neg		Pos	0.253	Pos	0.481			Neg		Pos	0.226	Pos	0.077	Neg	0.039
Patient104	7	severe	secondary											Neg		Neg		Pos	0.151	Pos	0.236			Neg		Pos	0.194	Pos	0.347	Pos	0.262
Patient104	8	severe	secondary	DENV-1	1,89E+03	Neg		Pos	0.308	Pos	0.513	Pos	0.487	Neg		Neg		Neg	0.032	Neg	0.048			Neg		Pos	0.109	Pos	0.301	Neg	0.013
Patient104	16	severe	secondary											Neg				Pos	0.211	Pos	0.151					Neg	0.034	Pos	0.08	Pos	0.86
Patient104	23	severe	secondary															Neg	0.089	Neg	0.014					Neg	0.043	Neg	0.015	Pos	0.424
Patient104	29	severe	secondary															Neg	0.062	Neg	0.082					Neg	0.02	Neg	0.013	Pos	0.559
Patient104	39	severe	secondary					Neg	0.005	Neg	0.059	Pos	0.391					Neg	0.018	Neg	0.082					Neg	0.017	Neg	0.008	Pos	1.096
Patient104	99	severe	secondary					Neg	0	Neg	0.012	Pos	0.283					Neg	0.008	Neg	0.006					Neg	0.005	Neg	0.007	Pos	0.255
Patient105	5	severe	secondary	DENV-1	1,32E+07	Neg		Pos	0.667	Pos	0.467	Pos	0.494	Neg		Neg		Pos	0.114	Pos	0.246	DENV-1	612	Neg		Pos	0.339	Pos	0.068	Pos	1.411
Patient105	6	severe	secondary											Neg		Neg		Pos	0.314	Pos	0.89	DENV-1	207			Pos	0.279	Pos	0.27	Pos	1.313
Patient105	8	severe	secondary	DENV-1	1,78E+04	Neg		Pos	0.351	Pos	0.426	Pos	0.401	DENV-1	18.5	Neg		Pos	0.183	Pos	0.259	Neg		Neg		Pos	0.606	Pos	0.422	Pos	0.878
Patient105	9	severe	secondary	DENV-1	2,82E+03	Neg		Pos	0.602	Pos	0.413	Pos	0.734	Neg		Neg		Pos	0.394	Pos	0.912	Neg				Pos	0.33	Pos	0.348	Pos	0.791
Patient105	17	severe	secondary											Neg				Neg	0.096	Pos	0.133					Pos	0.148			Pos	0.597
Patient105	24	severe	secondary															Neg	0.091	Pos	0.517					Pos	0.171	Pos	0.071	Pos	0.666
Patient105	31	severe	secondary															Neg	0.049	Pos	0.187					Pos	0.18	Pos	0.062	Pos	0.755
Patient105	40	severe	secondary					Neg	0.092	Neg	0.048	Pos	0.548					Neg	0.001	Neg	0.002					Neg	0.046	Neg	0.013	Pos	0.66
Patient105	100	severe	secondary					Neg	0.003	Neg	0.017	Pos	0.402					Neg	0.01	Neg	0.014					Neg	0.013	Neg	0.012	Pos	0.382
Patient106	4	non severe	secondary	DENV-1	1,39E+09	Pos	1.59			Neg	-0.002	Neg	0.066	DENV-1	120	Neg		Neg	0.003	Neg	0.001	DENV-1	28800					Neg	0	Neg	0.006
Patient106	5	non severe	secondary			Neg		Neg	0.024	Neg	0.004	Neg	0.058			Neg		Neg	0.004	Neg	-0.001	DENV-1	539	Neg		Neg	0.001	Neg	0.006	Neg	0.028
Patient106	6	non severe	secondary	DENV-1	7,68E+05									DENV-1	67	Neg		Neg	-0.001	Neg	-0.012	Neg				Neg	0.023	Neg	0.014
Patient106	7	non severe	secondary											DENV-1	2120	Neg		Neg	-0.001	Neg	0	DENV-1	591					Pos	0.211
Patient106	8	non severe	secondary											DENV-1	508	Neg		Neg	0.044	Pos	0.327			Neg		Pos	0.375	Pos	0.135	Pos	0.25
Patient106	9	non severe	secondary											Neg		Neg		Neg	0.008	Neg	0.093	DENV-1	3410	Neg		Pos	0.154	Pos	0.064	Pos	0.488
Patient106	10	non severe	secondary											Neg		Neg		Pos	0.1	Pos	0.337	Neg		Neg		Pos	0.25	Pos	0.257	Pos	1.062
Patient106	11	non severe	secondary	DENV-1	2,33E+03	Neg		Pos	0.441	Pos	0.404	Pos	0.498	Neg		Neg		Pos	0.116	Neg	0.032	Neg				Pos	0.085	Pos	0.101	Pos	0.606
Patient106	23	non severe	secondary															Neg	0.085	Neg	0.063					Pos	0.173	Neg	0.04	Pos	0.631
Patient106	30	non severe	secondary															Neg	0.01	Neg	0					Neg	0.097	Neg	0.011	Pos	0.683
Patient106	39	non severe	secondary					Neg	0.032	Neg	0.04	Pos	0.509					Neg	0.009	Neg	0.001					Neg	0.012	Neg	0.005	Pos	0.369
Patient106	99	non severe	secondary					Neg	0.002	Neg	0.012	Pos	0.253					Neg	0.009	Neg	0.043					Neg	0.004			Pos	0.353
Patient107	4	severe	undetermined	DENV-1	1,92E+03	Neg		Pos	0.405					DENV-1	759	Neg						Neg		Neg		Pos	1.021
Patient107	5	severe	undetermined											DENV-1	4460	Neg						DENV-1	1170	Neg		Pos	0.959	Pos	0.218	Pos	1.09
Patient107	7	severe	undetermined	DENV-1	4,61E+03	Pos		Pos	0.436	Pos	0.345	Pos	0.447	DENV-1	112	Neg						Neg		Neg		Pos	1.036	Pos	0.24	Pos	1.083
Patient108	4	severe	undetermined	DENV-1	1,59E+06					Neg	0.005	Neg	0.015	DENV-1	52.2			Neg	0	Neg	-0.003	DENV-1	931
Patient108	5	severe	undetermined	DENV-1	4,18E+04									DENV-1	62.8			Neg	0.008	Neg	-0.001	DENV-1	361							Neg	0.012
Patient108	6	severe	undetermined															Neg	0.004	Neg	0.01	DENV-1	14000
Patient108	7	severe	undetermined	Neg						Neg	0.046	Pos	0.223					Neg	0.084	Neg	0.079	Neg
Patient109	5	severe	secondary	DENV-1	2,13E+04	Neg		Neg	0.034	Pos	0.604	Pos	0.388	DENV-1	20.8	Neg		Pos	0.257	Pos	1.982	Neg		Neg		Neg	0.029	Pos	0.237	Pos	0.219
Patient109	6	severe	secondary											DENV-1	413	Neg		Pos	0.17	Pos	1.251	Neg		Neg		Neg	0.061	Pos	0.23	Pos	0.838
Patient109	7	severe	secondary	DENV-1	3,82E+04	Neg		Neg	0.059	Pos	0.621	Pos	0.366	DENV-1	514	Neg		Pos	0.235	Pos	1.129	Neg		Neg		Neg	0.037	Pos	0.476	Neg	0.035
Patient109	8	severe	secondary											Neg		Neg		Pos	0.344	Pos	0.925			Neg		Neg	0.049	Pos	0.604	Neg	0.047
Patient109	9	severe	secondary	DENV-1	5,57E+03	Neg		Pos	0.112	Pos	0.729	Pos	0.417	Neg		Neg		Pos	0.421	Pos	0.816	Neg				Pos	0.118	Pos	0.948	Pos	0.809
Patient110	3	non severe	undetermined			Pos	1260	Neg	0.007	Neg	-0.001	Neg	0.028			Neg		Neg	0.001	Neg	-0.003					Neg	0.001	Neg	0.005	Neg	0.005
Patient110	4	non severe	undetermined	DENV-1	1,74E+07	Pos	1680	Neg	0.02	Neg	0	Neg	0.023			Neg		Neg	0.006	Neg	0.003	DENV-1	27900	Pos		Neg	0.013	Neg	0.006	Neg	0.02
Patient110	5	non severe	undetermined											Neg		Pos	4.44	Neg	0.007	Neg	0.019	DENV-1	56800	Pos	4.66	Neg	0.058	Neg	0.018	Neg	-0.001
Patient110	6	non severe	undetermined											Neg		Pos	1.64	Pos	0.288	Pos	0.141	DENV-1	2570	Pos	3	Pos	0.844	Neg	0.045	Neg	0.02
Patient110	7	non severe	undetermined											Neg		Neg		Pos	0.295	Pos	0.458	DENV-1	200	Neg		Pos	0.889	Neg	0.038	Pos	0.353
Patient110	8	non severe	undetermined											Neg		Neg		Pos	0.13	Pos	0.312	DENV-1	3270	Neg		Pos	0.945	Pos	0.417	Pos	0.277
Patient110	9	non severe	undetermined	Neg		Neg		Pos	0.412	Pos	0.623	Pos	0.666	Neg		Neg		Pos	0.646	Pos	0.45	DENV-1	3100	Neg		Pos	1.011	Pos	0.322	Pos	0.506
Patient111	5	severe	secondary			Neg		Neg	0.008															Neg		Neg	0.038	Neg	0.01
Patient111	6	severe	secondary																					Neg		Neg	0.04	Pos	0.092	Pos	1.02
Patient111	9	severe	secondary			Pos		Neg	0.042	Pos	0.378	Pos	0.697			Neg								Neg		Neg	0.036	Pos	0.135	Pos	0.128
Patient112	4	severe	secondary					Pos	0.157																	Pos	1.061	Pos	0.422
Patient112	5	severe	secondary																							Pos	1.388	Pos	0.763
Patient112	7	severe	secondary					Pos	0.207																	Pos	1.093	Pos	0.236
Patient113	2	non severe	primary	DENV-1	5,07E+08	Pos	261	Neg	0.007	Neg	0	Neg	0.008	Neg		Neg		Neg	0.001	Neg	0.003	DENV-1	396000			Neg	0.026	Neg	0.002	Neg	0.003
Patient113	3	non severe	primary	DENV-1	3,61E+07	Pos	2400	Neg	0.007	Neg	-0.001	Neg	0.006	Neg				Neg	0.005	Neg	0.006	DENV-1	18600	Pos	3.88	Neg	0.005
Patient113	4	non severe	primary											Neg		Neg		Neg	-0.001	Neg	0			Neg		Neg	0.038
Patient113	5	non severe	primary											DENV-1	344	Neg		Neg	0.019	Neg	0.007	DENV-1	191	Neg		Neg	0.008
Patient113	6	non severe	primary	DENV-1	1,94E+03	Pos		Pos	0.877	Pos	0.118	Neg	0.079	Neg		Neg		Neg	0.04	Neg	-0.002	DENV-1	2090			Pos	0.542	Neg	0.026	Neg	0.079
Patient114	1	non severe	primary	DENV-1	8,78E+08	Pos	3780	Neg	0.002	Neg	0.004	Neg	0.001	Neg		Neg		Neg	-0.004	Neg	0.004	DENV-1	147000	Pos	6.03	Neg	0.001	Neg	0.001	Neg	0.003
Patient114	3	non severe	primary	DENV-1	2,05E+09			Neg	0.003	Neg	0	Neg	0.003	DENV-1	87.3	Neg		Neg	0.001	Neg	0.01	DENV-1	414000			Neg	0.011	Neg	0.008	Neg	0.004
Patient114	4	non severe	primary											DENV-1	118	Neg		Neg	0.001	Neg	0.017	DENV-1	211000			Neg	0.048	Neg	-0.002	Neg	0.006
Patient114	5	non severe	primary											DENV-1	1000	Pos	0.76	Neg	0.004	Neg	0.024	DENV-1	1250000			Neg	0.008	Neg	-0.018	Neg	0.012
Patient114	6	non severe	primary											DENV-1	14800	Pos	20.103	Neg	0.001	Neg	0.027	DENV-1	19100			Neg	0.049	Neg	0.004	Neg	0.102
Patient114	7	non severe	primary	DENV-1	3,41E+05	Pos	3820	Pos	0.168	Neg	0.01	Neg	0.107	DENV-1	23200	Pos	51.864	Neg	0	Neg	0.082	DENV-1	3860	Pos		Neg	0.066	Neg	0.003	Neg	0.083
Patient114	28	non severe	primary															Pos	0.14	Neg	0.051	Neg				Pos	0.538	Pos	0.316
Patient115	3	non severe	primary	DENV-1	8,28E+08	Pos	3770			Neg	0.003			Neg				Neg	0.005	Neg	0.019	DENV-1	18200	Pos	0.945
Patient115	4	non severe	primary	DENV-1	7,25E+06	Pos	2130							DENV-1	1820			Neg	0.013	Neg	0.008	DENV-1	9730	Pos	4.741
Patient115	5	non severe	primary											DENV-1	2020			Pos	0.115	Neg	0.022	DENV-1	1230	Pos	1.646
Patient115	6	non severe	primary	DENV-1	4,64E+04	Pos	1550			Pos	0.171			Neg				Pos	0.328	Neg	0.018	DENV-1	126	Pos	2.341
Patient116	3	non severe	primary	DENV-1	4,93E+09	Pos	477	Neg	0.006	Neg	0.005	Neg	0.018	Neg		Neg		Neg	0	Neg	0.002	DENV-1	239000	Pos	0.51	Neg	0.023	Neg	0.015
Patient116	4	non severe	primary	DENV-1	8,14E+07	Pos	454	Neg	0.002	Neg	0.005	Neg	0.006	DENV-1	292	Neg		Neg	-0.001	Neg	0.001	DENV-1	5610	Pos	0.39	Neg	0.009	Neg	0.006	Neg	0
Patient116	5	non severe	primary											DENV-1	31700	Neg		Neg	0.003	Neg	0.003	DENV-1	1010	Neg		Neg	-0.001	Neg	0.006	Neg	0.019
Patient116	6	non severe	primary													Neg		Neg	0.012	Neg	0.02	Neg		Neg		Neg	0.057	Neg	0.008	Neg	0.07
Patient116	7	non severe	primary	DENV-1	4,25E+03	Neg		Pos	0.264	Pos	0.243	Pos	0.423	DENV-1	848	Neg		Neg	0.017	Neg	0.005	Neg		Neg		Pos	0.128	Neg	0.029	Neg	0.077
Patient116	22	non severe	primary															Neg	0.031	Neg	0.009					Neg	0.046	Neg	0.026	Pos	0.317
Patient116	29	non severe	primary															Neg	0.024	Neg	0.04					Neg	0.031	Neg	0.015	Pos	0.105
Patient116	36	non severe	primary					Neg	0.025	Neg	0.065	Pos	0.603					Neg	0.005	Neg	0.019					Neg	0.01	Neg	0.015	Pos	0.128
Patient117	6	severe	secondary	DENV-1	1,11E+05			Pos	0.33	Pos	0.137	Pos	0.401	DENV-1	8790	Neg		Neg	0.023	Neg	0.046	DENV-1	2600	Neg		Neg	0.038	Neg	0	Neg	0.013
Patient117	7	severe	secondary													Neg		Neg	0.018	Pos	0.116	Neg		Neg		Pos	0.694	Pos	0.119	Pos	0.489
Patient117	8	severe	secondary	DENV-1	6,82E+04	Neg		Pos	0.514	Pos	0.488	Pos	0.458	DENV-1	4.16	Neg		Pos	0.144	Pos	0.332	Neg		Neg		Pos	0.91			Pos	0.706
Patient117	9	severe	secondary													Neg		Pos	0.608	Pos	0.573	Neg		Neg		Pos	1.253	Pos	0.45	Pos	0.764
Patient117	10	severe	secondary											DENV-1	27.8	Neg		Pos	0.635	Pos	0.516	Neg		Neg		Pos	0.7	Pos	0.392	Pos	0.623
Patient117	11	severe	secondary	DENV-1	1,08E+04	Neg		Pos	0.307	Pos	0.485	Pos	0.654	Neg		Neg		Pos	0.153	Pos	0.295	Neg				Pos	0.533	Pos	0.234	Pos	1.429
Patient117	19	severe	secondary																							Pos	0.262	Neg	0.028	Pos	0.469
Patient117	26	severe	secondary															Neg	0.099	Pos	0.256					Neg	0.044	Neg	0.02	Pos	0.289
Patient117	33	severe	secondary															Neg	0.001	Neg	0.003					Pos	0.222	Neg	0.016	Pos	0.412
Patient117	42	severe	secondary					Pos	0.253	Neg	0.07	Pos	0.544					Neg	0.004	Neg	0.059					Pos	0.112	Neg	0.03	Pos	0.699
Patient118	5	severe	secondary	DENV-1	2,19E+03	Neg		Neg	0.032	Neg	0.049	Pos	0.337	DENV-1	405	Pos	1.32	Neg	0.017	Pos	0.527	Neg		Neg		Neg	0	Neg	0.003	Neg	0.018
Patient118	6	severe	secondary											DENV-1	2550	Neg		Neg	0.028	Pos	0.51	Neg		Neg		Neg	-0.018	Neg	0.006	Pos	0.14
Patient118	8	severe	secondary	Neg		Neg		Pos	0.32	Pos	0.661	Pos	0.474	Neg		Neg		Pos	0.427	Pos	1.357	Neg		Neg		Pos	0.222	Pos	0.123	Pos	0.918
Patient118	9	severe	secondary													Neg		Pos	0.379	Pos	0.881	Neg				Neg	0.018	Pos	0.107	Pos	0.625
Patient118	23	severe	secondary															Pos	0.307	Pos	0.498
Patient118	30	severe	secondary															Pos	0.257	Pos	0.293					Neg	0.007	Pos	0.074	Pos	0.565
Patient118	39	severe	secondary					Neg	0.027	Pos	0.293	Pos	0.79					Neg	0.015	Pos	0.169					Neg	0.015	Neg	0.022	Pos	0.643
Patient118	99	severe	secondary					Neg	0.009	Neg	0.046	Pos	0.56					Neg	0.005	Neg	0.018					Neg	0.015			Neg	0.078
Patient119	3	severe	secondary			Pos				Neg	0.083	Pos	0.404			Neg		Neg	0.005	Neg	0.05									Pos	0.148
Patient119	4	severe	secondary			Pos		Neg	0.029	Neg	0.098	Pos	0.352			Neg		Neg	0.038	Pos	0.159			Pos		Neg	0.013	Neg	0.025	Pos	0.295
Patient119	5	severe	secondary													Neg		Pos	0.122	Pos	0.167			Neg		Pos	0.994	Pos	0.286	Pos	0.54
Patient119	6	severe	secondary													Neg		Pos	0.691	Pos	0.709			Neg				Pos	0.539	Pos	0.827
Patient119	7	severe	secondary													Neg		Pos	0.128	Pos	0.546			Neg		Pos	0.298	Pos	0.23	Pos	0.678
Patient119	8	severe	secondary			Neg		Neg	0.081	Pos	0.378	Pos	0.528			Neg		Pos	0.146	Pos	0.771			Neg		Pos	0.129	Pos	0.386	Pos	0.69
Patient119	16	severe	secondary															Pos	0.427	Pos	0.321					Neg	0.044	Pos	0.057	Pos	0.448
Patient119	23	severe	secondary															Pos	0.261	Pos	0.248					Neg	0.033	Pos	0.095	Pos	0.351
Patient119	30	severe	secondary															Neg	0.004	Neg	0.049					Neg	0.026	Pos	0.058	Pos	0.29
Patient119	39	severe	secondary					Neg	0.019	Pos	0.113	Pos	0.413					Neg	0.058	Pos	0.144					Neg	0.019	Pos	0.067	Pos	0.367
Patient119	99	severe	secondary					Neg	0.013	Neg	0.021	Pos	0.366					Neg	0.005	Neg	0.018					Neg	0.002			Neg	0.058
Patient120	2	non severe	secondary	DENV-4	8,28E+07	Pos		Neg	0.015	Neg	0.003	Neg	0.036	Neg	conv	Neg		Neg	0.002	Neg	0.007					Neg	0.063			Neg	0.005
Patient120	3	non severe	secondary			Pos		Neg	0.032	Neg	0.009	Neg	0.033			Neg		Neg	0.003	Neg	0.015			Pos		Neg	0.015	Neg	0	Neg	0.027
Patient120	4	non severe	secondary													Neg		Neg	0.022	Neg	0.053			Pos		Pos	0.14	Neg	0.014	Neg	0.002
Patient120	5	non severe	secondary													Neg		Neg	0.059	Pos	0.357			Neg		Pos	0.648			Neg	0.03
Patient120	6	non severe	secondary			Neg		Pos	0.855	Pos	0.385	Pos	0.274			Neg		Pos	0.257	Pos	0.56			Neg		Pos	0.648	Neg	0.013	Neg	0.004
Patient120	14	non severe	secondary															Pos	0.127	Pos	0.313					Pos	0.256	Pos	0.07	Pos	0.811
Patient120	21	non severe	secondary																							Neg	0.04	Neg	0.008	Neg	0.083
Patient120	27	non severe	secondary																							Neg	0.048	Neg	0.041	Pos	0.137
Patient120	41	non severe	secondary					Neg	0.027	Pos	0.084	Pos	0.613													Neg	0.039	Neg	0.008	Pos	0.393
Patient121	5	non severe	secondary	DENV-1	9,17E+03	Neg		Pos	0.216	Pos	0.819	Pos	0.673	DENV-1	213	Neg		Pos	0.6	Pos	2.405	Neg				Pos	0.227	Pos	0.463	Pos	0.233
Patient121	6	non severe	secondary											DENV-1	40.4	Neg		Pos	0.721	Pos	2.482	Neg		Neg		Pos	0.152	Pos	0.581	Pos	0.582
Patient121	7	non severe	secondary	DENV-1	6,32E+03	Neg				Pos	0.864	Pos	0.608	Neg		Neg		Pos	0.723	Pos	1.96	Neg
Patient121	8	non severe	secondary	DENV-1	5,18E+04	Neg		Pos	0.187	Pos	0.516	Pos	0.784	Neg		Neg		Pos	0.604	Pos	1.685	Neg		Neg		Pos	0.312	Pos	0.484	Pos	0.775
Patient121	22	non severe	secondary															Pos	0.362	Pos	0.305					Neg	0.02	Pos	0.262
Patient121	29	non severe	secondary																							Neg	0.021	Pos	0.169	Pos	0.676
Patient121	98	non severe	secondary					Neg	0.023	Neg	0.007	Pos	0.549					Neg	0.005	Neg	0.016					Neg	0.002	Neg	0.008	Neg	0.068
Patient122	3	non severe	undetermined	DENV-1	5,78E+08	Pos	1110	Neg	0	Neg	0.003	Neg	0.093	DENV-1	118	Pos		Neg	0.001	Neg	0.003	DENV-1	204000	Pos	27.404	Neg	-0.001	Neg	0.001	Neg	0.01
Patient122	4	non severe	undetermined	DENV-1	1,56E+06	Pos	280	Neg	0.012	Neg	0.006	Neg	0.053	DENV-1	80.9	Pos		Neg	0.003	Neg	0.006	DENV-1	1330	Pos	19.973	Neg	0.014	Neg	0.001	Neg	0.09
Patient122	5	non severe	undetermined													Pos		Neg	0.007	Neg	0.017	Neg		Pos	0.317618	Pos	0.111	Neg	0.018	Pos	0.4
Patient122	6	non severe	undetermined	DENV-1	1,54E+05	Neg		Pos	0.157	Neg	0.098	Pos	0.503	DENV-1	12200	Neg		Neg	0.005	Neg	0.047	Neg				Pos	0.328			Pos	0.716
Patient122	36	non severe	undetermined					Neg	0.022	Neg	0.064	Pos	0.671					Neg	0.007	Neg	0.097					Neg	0.012	Neg	0.009	Pos	0.585
Patient122	96	non severe	undetermined									Pos	0.269					Neg	0.009	Neg	0.018					Neg	0.004	Neg	0.002	Pos	0.628
Patient123	4	severe	secondary			Neg				Pos	0.113	Pos	0.424			Neg		Neg	0.025	Pos	0.108									Pos	0.183
Patient123	5	severe	secondary													Neg		Neg	0.021	Pos	0.122					Pos	0.176			Pos	0.718
Patient123	6	severe	secondary			Neg		Pos	0.359	Pos	0.31	Pos	0.495			Neg		Neg	0.072	Pos	0.356					Pos	0.566	Pos	0.053	Pos	0.726
Patient123	7	severe	secondary			Neg		Pos	0.613	Pos	0.317	Pos	0.512			Neg		Neg	0.043	Pos	0.133					Pos	0.42	Pos	0.052	Pos	0.729
Patient123	14	severe	secondary													Neg		Pos	0.209	Pos	0.934					Pos	0.161	Neg	0.015	Pos	0.669
Patient123	21	severe	secondary															Pos	0.148	Pos	0.366					Neg	0.08	Neg	0.015	Neg	0
Patient123	28	severe	secondary															Neg	0.016	Neg	0.035							Neg	0.009	Pos	0.648
Patient124	4	non severe	primary	DENV-1	9,10E+06					Neg	0.003			Neg				Neg	0.003	Neg	-0.001	DENV-1	593
Patient124	5	non severe	primary	DENV-1	4,36E+05									Neg				Neg	0.004	Neg	0.002	DENV-1	92.9
Patient124	6	non severe	primary											Neg				Neg	0.017	Neg	0.004	DENV-1	188	Pos	10.532
Patient124	7	non severe	primary	DENV-1	1,13E+04	Pos	136			Pos	0.129			Neg				Neg	0.086	Neg	0.006	Neg		Pos	2.624
Patient124	29	non severe	primary															Neg	0.018	Neg	0.003
Patient124	38	non severe	primary															Neg	0.001	Neg	0.003
Patient125	5	non severe	secondary	DENV-1	5,28E+05	Neg		Pos	0.242	Pos	0.155	Pos	0.429	DENV-1	2040	Neg		Neg	0.026	Pos	0.365					Neg	0.02	Pos	0.059	Pos	0.399
Patient125	6	non severe	secondary											DENV-1	3070			Neg	0.059	Pos	0.742					Pos	0.141	Pos	0.096	Pos	0.711
Patient125	8	non severe	secondary	DENV-1	1,98E+04	Neg				Pos	0.61			Neg		Neg		Pos	0.175	Pos	0.789			Neg				Pos	0.121
Patient125	11	non severe	secondary																							Neg	0.008	Neg	0.005	Pos	0.507
Patient126	4	non severe	undetermined	DENV-1	2,51E+04	Neg		Neg	0.012	Neg	0.004	Neg	0.148	Neg		Neg		Neg	0.007	Neg	0.004					Neg	0.005	Neg	0.001	Neg	0.021
Patient126	5	non severe	undetermined											Neg		Neg		Neg	0.006	Neg	0.079					Neg	0.01	Neg	0.003	Neg	0.085
Patient126	7	non severe	undetermined	Neg		Neg		Neg	0.084	Pos	0.179	Pos	0.344	Neg		Neg		Neg	0.048	Pos	0.231					Neg	0.012	Neg	0.004	Neg	0.017
Patient126	8	non severe	undetermined	Neg		Neg		Pos	0.121	Pos	0.281	Pos	0.42	Neg		Neg		Pos	0.178	Pos	0.355					Neg	0.039	Neg	0.026	Neg	0.038
Patient126	17	non severe	undetermined															Neg	0.077	Pos	0.3195					Neg	0.007	Neg	0.006	Pos	0.192
Patient126	21	non severe	undetermined															Neg	0.002	Pos	0.1665					Neg	0.031	Neg	0.013	Pos	0.598
Patient126	28	non severe	undetermined															Neg	-0.01	Neg	0.0755
Patient127	2	non severe	primary	DENV-1	1,72E+08	Pos	76.9	Neg	-0.002	Neg	0.002	Neg	0	Neg		Neg		Neg	0.002	Neg	0.001	DENV-1	14400	Neg		Neg	0.027	Neg	0.009	Neg	0.002
Patient127	3	non severe	primary	DENV-1	2,36E+08	Pos	107	Neg	0.004	Neg	0.003	Neg	0.022	Neg		Neg		Neg	-0.019	Neg	0.007	DENV-1	7860	Pos	0.316796	Neg	0	Neg	0.006	Neg	0.003
Patient127	4	non severe	primary											Neg		Neg		Neg	0.001	Neg	0.005	DENV-1	729	Neg		Neg	0.018	Neg	0.004
Patient127	5	non severe	primary											DENV-1	3260	Neg		Neg	0.002	Neg	0.005	DENV-1	627			Neg	0.009	Pos	0.07
Patient127	6	non severe	primary											Neg		Pos		Neg	-0.001	Neg	0.002			Neg
Patient127	7	non severe	primary	DENV-1	1,57E+04	Pos	95.9	Neg	0.07	Neg	0.007	Neg	0.13	Neg		Neg		Neg	0	Neg	0.004	DENV-1	332	Neg		Neg	0.055	Neg	0.007	Neg	0.016
Patient127	28	non severe	primary															Neg	0.009	Neg	0.051	Neg				Pos	0.108	Neg	0.002	Pos	0.141
Patient127	35	non severe	primary															Neg	0.001	Neg	0.002					Neg	0.048	Neg	0.007	Pos	0.183
Patient127	43	non severe	primary															Neg	0.002	Neg	0.005					Neg	0.051	Neg	0.011	Pos	0.176
Patient127	52	non severe	primary					Neg	0.015	Neg	0.008	Neg	0.131					Neg	0.001	Neg	0.001					Neg	0.022	Neg	0.003	Neg	0.074
Patient128	4	severe	secondary	DENV-1	8,32E+04	Pos				Pos	0.111	Pos	0.581	DENV-1	772	Pos	0.56	Neg	0.018	Pos	0.403
Patient128	5	severe	secondary	DENV-1	1,20E+05	Pos						Pos	0.457	DENV-1	138	Pos		Neg	0.046	Pos	0.429
Patient128	6	severe	secondary											Neg		Neg		Neg	0.087	Pos	0.597
Patient128	7	severe	secondary	DENV-1	3,64E+04	Pos		Pos	0.683	Pos	0.451	Pos	0.855	Neg		Neg		Pos	0.113	Pos	0.398			Neg		Pos	0.474	Pos	0.416	Pos	0.332
Patient129	5	severe	secondary	DENV-1	1,49E+07	Pos	1.83	Neg	0.037	Neg	0.009	Neg	0.154	DENV-1	1910	Pos		Neg	0.001	Neg	0.001					Neg	0.001	Neg	-0.002	Neg	0.004
Patient129	6	severe	secondary	DENV-1	4,14E+04	Neg		Pos	0.15	Neg	0.097	Pos	0.33			Neg		Neg	0.048	Neg	0.084	Neg		Neg		Neg	0.031	Neg	0.01	Neg	0.004
Patient129	7	severe	secondary													Neg		Pos	0.11	Pos	0.189	Neg		Neg		Neg	0.095	Neg	0.036	Pos	0.101
Patient129	8	severe	secondary											DENV-1	996	Neg		Pos	0.115	Pos	0.228	Neg				Pos	0.271	Pos	0.092	Pos	0.515
Patient129	9	severe	secondary																			Neg				Pos	0.393	Pos	0.081	Pos	0.61
Patient129	10	severe	secondary	DENV-1	2,43E+03	Neg		Pos	0.564	Pos	0.6	Pos	0.581	Neg		Neg		Pos	0.244	Pos	0.349	Neg				Pos	0.396	Pos	0.082	Pos	0.717
Patient130	4	severe	secondary	DENV-1	1,66E+04	Pos	2.07	Neg	0.042	Pos	0.147	Pos	0.357	DENV-1	13500	Pos	2.19	Neg	0.068	Pos	1.036	Neg		Pos		Neg	0.059	Neg	0.027	Neg	0.004
Patient130	5	severe	secondary	DENV-1	2,31E+04	Pos	0.83	Pos	0.272	Pos	0.361	Pos	0.202	DENV-1	99.4	Neg		Neg	0.078	Pos	0.812	DENV-1	2050	Pos		Pos	0.215	Pos	0.065	Neg	0.067
Patient130	6	severe	secondary											DENV-1	10.5	Neg		Pos	0.132	Pos	0.457	Neg				Pos	0.301	Pos	0.508	Pos	0.883
Patient130	7	severe	secondary											Neg		Neg		Pos	0.504	Pos	0.873	Neg				Pos	0.199	Pos	0.481	Pos	0.984
Patient130	8	severe	secondary	DENV-1	4,64E+03	Neg		Pos	0.333	Pos	0.498	Pos	0.545	Neg		Neg		Pos	0.15	Neg	0.018	Neg		Pos		Pos	0.339	Pos	0.447
Patient130	16	severe	secondary													Neg		Neg	0.013	Neg	0.012					Neg	0.044	Neg	0.049	Pos	0.418
Patient130	23	severe	secondary															Pos	0.192	Neg	0.082					Neg	0.031	Neg	0.025	Pos	0.647
Patient130	39	severe	secondary					Neg	0.035	Pos	0.145	Pos	0.655					Neg	0.01	Neg	0.002					Neg	0.005	Neg	0.013	Pos	0.341
Patient130	99	severe	secondary					Neg	0.006	Neg	0.082	Pos	0.476					Neg	0.025	Neg	0.006					Neg	-0.007	Neg	0.006	Neg	0.086
Patient131	4	non severe	primary			Pos	1640	Neg	0.011	Neg	-0.005	Neg	0.001											Neg		Neg	0.008	Neg	0.008	Neg	0.009
Patient131	5	non severe	primary																					Neg		Neg	0.073
Patient131	6	non severe	primary																					Neg
Patient131	7	non severe	primary			Pos	581	Pos	0.492	Neg	0.045	Neg	0.019											Neg		Pos	0.511	Neg	0.048	Neg	0.004
Patient132	3	severe	secondary	DENV-1	5,43E+06	Pos	6.79	Neg	0.029	Neg	0.011	Neg	0.193	Neg		Neg		Neg	0.021	Neg	0.074	DENV-1	9620	Neg		Neg	0.017
Patient132	4	severe	secondary	DENV-1	3,10E+04	Pos	1.08	Pos	0.11	Neg	0.051	Pos	0.219	DENV-1	435	Pos	1.35	Pos	0.104	Pos	1.183	DENV-1	566			Pos	0.22	Neg	0.033	Neg	0.009
Patient132	6	severe	secondary											DENV-1	77.2	Neg		Pos	0.428	Pos	1.373	Neg				Pos	0.289	Pos	0.171	Pos	0.152
Patient132	7	severe	secondary	DENV-1	6,21E+04	Neg		Pos	0.213	Pos	0.653	Pos	0.542	DENV-1	95.1	Neg		Pos	0.972	Pos	2.085	Neg				Pos	0.282	Pos	1.043	Pos	0.903
Patient132	38	severe	secondary															Neg	0.061	Pos	0.372					Neg	0.017			Pos	0.504
Patient132	100	severe	secondary					Neg	0.016	Neg	0.052	Pos	0.461					Neg	0.01	Neg	0.011					Neg	0.005	Neg	0.004	Neg	0.009
Patient133	4	severe	secondary	DENV-1	6,18E+04	Neg				Pos	0.366	Pos	0.41	DENV-1	41100	Neg		Pos	0.373	Pos	0.726
Patient133	5	severe	secondary											DENV-1	252	Neg		Pos	0.444	Pos	0.748	Neg		Neg		Pos	0.151	Pos	0.122	Pos	0.266
Patient133	6	severe	secondary	DENV-1	2,75E+03	Neg		Pos	0.255	Pos	0.767	Pos	0.433	DENV-1	691	Neg		Pos	0.337	Pos	0.772	Neg		Neg		Pos	0.119	Pos	0.812	Pos	0.496
Patient133	7	severe	secondary											Neg		Neg		Pos	0.46	Pos	0.38	Neg		Neg		Pos	0.126	Pos	0.344	Pos	0.427
Patient133	8	severe	secondary			Neg		Pos	0.109	Pos	0.803	Pos	0.479			Neg		Pos	0.717	Pos	0.589			Neg		Pos	0.109	Pos	0.392	Pos	0.458
Patient133	16	severe	secondary													Neg		Pos	0.223	Pos	0.306					Neg	0.017	Neg	0.022	Pos	0.404
Patient133	23	severe	secondary															Pos	0.197	Pos	0.151					Neg	0.03	Neg	0.039	Pos	0.486
Patient133	99	severe	secondary					Neg	0.001	Neg	0.072	Pos	0.33					Neg	0.007	Neg	0.007					Neg	-0.003	Neg	0.007	Pos	0.114
Patient134	5	severe	secondary			Pos		Pos	0.268	Neg	0.041							Neg	0.048	Pos	0.469			Neg		Pos	0.582
Patient134	6	severe	secondary															Pos	0.119	Pos	0.902
Patient134	9	severe	secondary			Neg		Pos	0.644	Pos	0.665							Pos	0.57	Pos	0.849			Neg		Pos	1.442	Pos	0.054
Patient135	4	severe	secondary	DENV-1	6,32E+06	Neg				Neg	0.016	Neg	0.195	DENV-1	34	Neg		Neg	0.002	Neg	0.022	DENV-1	26400					Neg	0.002	Neg	0.092
Patient135	5	severe	secondary											Neg		Neg		Neg	0.004	Neg	0.023	Neg		Neg		Pos	0.073	Neg	0.011	Neg	0.079
Patient135	6	severe	secondary			Neg		Pos	0.245	Pos	0.475			Neg		Neg		Pos	0.119	Pos	0.224	Neg		Neg		Pos	0.222	Pos	0.118	Pos	0.404
Patient135	7	severe	secondary											Neg		Neg		Pos	0.172	Pos	0.23					Pos	0.211	Pos	0.18	Pos	0.283
Patient135	8	severe	secondary	DENV-1	1,24E+03	Neg		Pos	0.165	Pos	0.75	Pos	0.465	Neg		Neg		Pos	0.167	Pos	0.166	Neg		Neg		Pos	0.064	Pos	0.171	Pos	0.36
Patient135	16	severe	secondary											Neg				Neg	0.06	Pos	0.232					Pos	0.215	Pos	0.053	Pos	0.865
Patient135	29	severe	secondary															Neg	0.002	Neg	0.005					Pos	0.109	Pos	0.073	Pos	0.817
Patient135	38	severe	secondary															Neg	0.03	Pos	0.166					Neg	0.024	Neg	0.045	Pos	0.31
Patient135	98	severe	secondary					Neg	0.005	Pos	0.13	Pos	0.408					Neg	0.004	Neg	0.013					Neg	0.016	Neg	0.02	Pos	0.458
Patient136	2	non severe	primary	DENV-1	1,25E+07	Pos	1040	Neg	0.069	Neg	-0.001	Neg	0.001	Neg		Pos	3.67	Neg	0.01	Neg	0.003	Neg				Neg	0.062	Neg	0.004	Neg	0.003
Patient136	3	non severe	primary	DENV-1	1,39E+04	Pos	1050	Pos	0.131	Neg	0.016	Neg	0.005	Neg		Pos	0.72	Neg	0.007	Neg	0.001	DENV-1	389			Pos	0.144	Neg	-0.001	Neg	0
Patient136	4	non severe	primary													Neg		Neg	0.041	Neg	0.003	Neg				Pos	0.149	Neg	0.004	Neg	0.006
Patient136	5	non severe	primary	DENV-1	3,01E+02	Pos	324	Pos	0.533	Pos	0.108	Neg	0.004	Neg		Neg		Neg	0.094	Neg	-0.001	Neg				Pos	0.212	Neg	0.035	Neg	0.009
Patient136	20	non severe	primary															Neg	0.015	Neg	0.001					Pos	0.14	Neg	0.016	Neg	0.004
Patient136	36	non severe	primary					Neg	0.079	Neg	0.01	Neg	0.076					Neg	0.008	Neg	0.007					Neg	0.03	Neg	0.008	Neg	0.01
Patient136	96	non severe	primary					Neg	0.02	Neg	0.006	Pos	0.252					Neg	-0.003	Neg	0.006					Neg	0.004			Neg	0.034
Patient137	4	severe	undetermined	DENV-2	1,49E+06	Neg		Neg	0.019	Neg	0.066	Pos	0.36	Neg		Neg		Neg	0.026	Neg	0.1	Neg		Neg		Neg	0.003	Neg	0.026	Neg	0.058
Patient137	5	severe	undetermined	Neg		Neg		Neg	0.013	Pos	0.217	Pos	0.4	Neg		Neg		Neg	0.008	Neg	0.011	Neg		Neg		Neg	0.007	Neg	0.015	Neg	0.04
Patient137	6	severe	undetermined	Neg		Neg		Neg	0.048	Pos	0.277	Pos	0.449	Neg		Neg		Neg	0.083	Neg	0.057	Neg				Neg	0.012	Pos	0.153	Pos	0.774
Patient137	13	severe	undetermined													Neg		Neg	0.005	Neg	0.025					Pos	0.211	Neg	0.005	Pos	0.501
Patient137	20	severe	undetermined															Pos	0.103	Pos	0.382					Neg	0.049	Neg	0.012	Neg	0.055
Patient137	27	severe	undetermined															Neg	0.003	Neg	0.003					Neg	0.041	Neg	0.011	Neg	0.012
Patient138	6	non severe	primary	DENV-1	4,00E+04	Pos	525			Neg	0	Neg	-0.001	Neg		Pos	0.62	Neg	0	Neg	0
Patient138	7	non severe	primary	DENV-1	1,15E+04	Pos	383			Neg	0.011	Neg	-0.01	DENV-1	6.44	Neg		Neg	0.006	Neg	0.001	DENV-1	38200
Patient138	8	non severe	primary													Neg		Neg	0.003	Neg	0.002
Patient138	9	non severe	primary	DENV-1	4,04E+03	Pos				Pos	0.064	Neg	-0.007	DENV-1	159	Neg		Neg	0.007	Neg	0	DENV-1	16300
Patient138	16	non severe	primary											DENV-1	472	Neg		Neg	0.041	Neg	-0.0015	Neg
Patient138	23	non severe	primary															Neg	0.029	Pos	0.178
Patient139	4	non severe	primary	DENV-1	1,56E+06	Pos				Neg	-0.003	Neg	0.028	DENV-1	726	Pos		Neg	0	Neg	0	DENV-1	25700							Neg	0.012
Patient139	5	non severe	primary					Neg	0.066	Neg	0.009			DENV-1	11000			Neg	0.009	Neg	0.036					Neg	0.027	Neg	0.007	Neg	0.015
Patient139	6	non severe	primary	DENV-1	8,07E+04	Pos				Neg	0.03	Neg	0.19	DENV-1	1710	Pos		Neg	0.012	Neg	0.02	DENV-1	51200							Neg	0.012
Patient139	13	non severe	primary											DENV-1	2880	Neg		Pos	0.14	Neg	0.05	Neg				Pos	0.533	Neg	0.005	Pos	0.156
Patient139	27	non severe	primary															Neg	0.035	Neg	0.011									Pos	0.15
Patient140	5	non severe	primary	DENV-1	1,56E+09	Pos	712	Neg	0.004	Neg	0.001	Neg	0.006	Neg		Neg		Neg	-0.003	Neg	0.002	DENV-1	3750			Neg	0.008	Neg	0.001	Neg	0.001
Patient140	6	non severe	primary	DENV-1	9,89E+08	Pos	812			Neg	-0.004	Neg	-0.006	DENV-1	64.2	Neg		Neg	0.002	Neg	-0.004	DENV-1	7930	Neg
Patient140	7	non severe	primary											DENV-1	4360	Neg		Neg	-0.006	Neg	0.005			Neg		Neg	-0.002	Neg	0.042	Neg	0.001
Patient140	8	non severe	primary											DENV-1	90.4	Pos		Neg	0.001	Neg	0.004	DENV-1	627	Neg		Neg	0.009			Neg	0
Patient140	9	non severe	primary											DENV-1	28.6	Pos	1.52	Neg	0.002	Neg	-0.018			Neg		Neg	0.06	Neg	0.003	Neg	0
Patient140	10	non severe	primary	DENV-1	1,19E+05	Pos	870	Pos	0.511	Neg	0.023	Neg	0.021	DENV-1	82.6	Pos	0.61	Neg	0.001	Neg	0	DENV-1	14900			Pos	0.108	Neg	0.011	Neg	0.002
Patient140	31	non severe	primary															Neg	0.031	Neg	0.016					Pos	0.126	Neg	0.012	Neg	0.039
Patient141	5	severe	secondary			Neg				Pos	0.649	Pos	0.331			Neg		Pos	0.792	Pos	2.438									Neg	0
Patient141	6	severe	secondary													Neg		Pos	0.624	Pos	2.419							Pos	0.698	Pos	0.213
Patient141	7	severe	secondary													Neg		Pos	0.623	Pos	2.501					Neg	0.089	Pos	0.621	Pos	0.479
Patient141	8	severe	secondary													Neg		Pos	0.705	Pos	1.829					Pos	0.102	Pos	0.922	Pos	0.71
Patient141	9	severe	secondary			Neg		Pos	0.15	Pos	0.637	Pos	0.394			Neg		Pos	0.169	Pos	0.37					Pos	0.227	Pos	1.164
Patient142	4	severe	secondary			Pos				Pos	0.438	Pos	0.374			Neg		Neg	0.098	Pos	0.12			Neg				Pos	0.076	Neg	0.012
Patient142	5	severe	secondary															Neg	0.079	Pos	0.122
Patient142	7	severe	secondary					Pos	0.287	Pos	0.62	Pos	0.651					Pos	0.314	Pos	0.433					Pos	0.5	Pos	0.499	Pos	0.264
Patient143	4	severe	secondary	DENV-2	1,34E+05					Pos	0.289	Pos	0.384	Neg				Neg	0.074	Pos	0.176	Neg
Patient143	5	severe	secondary															Neg	0.013	Neg	0.014	Neg				Neg	0.078	Pos	0.126
Patient143	7	severe	secondary	Neg				Pos	0.241	Pos	0.68	Pos	0.659	Neg				Pos	0.183	Pos	0.524	Neg				Pos	0.635
Patient144	4	severe	secondary			Pos		Neg	0.022	Pos	0.171	Pos	0.378			Neg		Pos	0.101	Pos	1.903			Neg		Neg	0.018
Patient144	5	severe	secondary															Pos	0.477	Pos	3.157			Neg		Pos	0.102	Pos	0.467
Patient144	6	severe	secondary					Pos	0.235	Pos	0.55	Pos	0.536					Pos	0.335	Pos	1.786			Neg		Pos	0.389	Pos	0.843
Patient145	4	severe	secondary	DENV-1	5,82E+03	Pos				Neg	-0.006	Pos	0.303	DENV-1	37.9	Pos		Neg	0.014	Pos	1.479	DENV-1	938	Pos				Neg	0	Neg	0.026
Patient145	5	severe	secondary											Neg		Pos	6.51	Neg	0.024	Pos	1.173	DENV-1	6020	Neg		Neg	0.005	Neg	0.005	Pos	0.147
Patient145	7	severe	secondary							Pos	0.512	Pos	0.533					Pos	0.39	Pos	3.316			Neg		Pos	0.4	Pos	0.211	Pos	0.303
Patient145	8	severe	secondary	Neg		Pos				Pos	0.578	Pos	0.592	Neg		Neg		Pos	0.432	Pos	2.378	Neg						Pos	0.25	Pos	0.851
Patient146	5	severe	secondary			Neg										Neg								Neg
Patient147	5	severe	undetermined	DENV-1	6,89E+06	Pos	7650	Neg	0.032	Pos	0.154	Pos	0.236	DENV-1	10400	Pos	37.168	Neg	0.073	Pos	0.569	Neg		Pos	3.01	Neg	0.032	Neg	0.039	Neg	0.093
Patient147	6	severe	undetermined	DENV-1	2,67E+05	Pos	4770			Pos	0.391	Neg	0.189	DENV-1	270	Pos	30.83	Neg	0.064	Pos	0.282	Neg		Pos	4.34	Neg	0.031	Neg	0.026	Neg	0.02
Patient147	7	severe	undetermined											DENV-1	11600	Pos	1.92	Neg	0.022	Pos	0.2	Neg				Pos	0.148	Neg	0.069	Pos	0.402
Patient147	8	severe	undetermined													Pos		Neg	0.036	Pos	0.181	Neg		Neg		Pos	0.14	Pos	0.324	Pos	0.354
Patient147	9	severe	undetermined	DENV-1	5,43E+03	Pos	1980			Pos	0.489	Pos	0.332	DENV-1	36.5	Neg		Pos	0.101	Pos	0.344	Neg		Neg		Neg	0.069	Pos	0.57	Pos	0.201
Patient148	5	severe	secondary			Neg				Pos	0.229					Neg								Neg				Pos	0.056
Patient148	9	severe	secondary							Pos	0.54																	Pos	0.536
Patient149	4	severe	secondary	DENV-2	8,18E+04	Neg		Pos	0.097			Pos	0.387	Neg		Neg		Neg	0.075	Pos	1.24			Neg		Neg	0.011
Patient149	5	severe	secondary											Neg		Neg		Pos	0.446	Pos	1.253					Pos	0.108			Pos	0.362
Patient149	6	severe	secondary													Neg		Pos	0.633	Pos	0.913
Patient149	8	severe	secondary	Neg		Neg						Pos	0.644	Neg		Neg		Pos	0.542	Pos	1.389			Neg		Pos	0.185	Pos	1.035	Pos	0.778
Patient150	4	severe	secondary	DENV-1	1,90E+04	Neg						Pos	0.52	Neg		Neg		Neg	0.054	Pos	0.393	Neg		Neg
Patient150	5	severe	secondary															Pos	0.172	Pos	0.285	Neg
Patient150	6	severe	secondary	Neg								Pos	0.532					Pos	0.188	Pos	0.588	Neg
Patient151	3	non severe	undetermined							Neg	-0.001	Neg	0.051					Neg	-0.005	Neg	-0.005
Patient151	4	non severe	undetermined															Neg	-0.008	Neg	-0.002
Patient151	5	non severe	undetermined							Neg	0.003	Pos	0.234					Neg	0.011	Neg	0.01
Patient151	6	non severe	undetermined															Neg	0.078	Pos	0.194
Patient151	8	non severe	undetermined							Pos	0.441	Pos	0.643					Neg	0.029	Pos	0.682
Patient151	15	non severe	undetermined															Pos	0.175	Pos	0.452
Patient151	29	non severe	undetermined															Neg	0.049	Neg	-0.0015
Patient152	1	non severe	primary							Neg	0	Neg	0					Neg	0.004	Neg	-0.004
Patient152	2	non severe	primary															Neg	0	Neg	0.001
Patient152	3	non severe	primary															Neg	0.001	Neg	0.001
Patient152	4	non severe	primary															Neg	0.009	Neg	0
Patient152	6	non severe	primary							Neg	0.018	Neg	0.002					Neg	0.383	Pos	0.443
Patient152	20	non severe	primary															Neg	0.006	Neg	0
Patient153	2	non severe	primary							Neg	0.012	Neg	-0.001					Neg	0	Neg	0.015
Patient153	3	non severe	primary															Neg	0.005	Neg	0.001
Patient153	5	non severe	primary															Neg	0.05	Neg	0.011
Patient153	6	non severe	primary							Neg	0.049	Neg	0.007					Neg	0.046	Neg	-0.003
Patient154	2	non severe	undetermined							Neg	-0.001	Neg	0.199					Neg	0	Neg	0.011
Patient154	3	non severe	undetermined							Neg	0.011	Neg	0.024			Neg		Neg	-0.002	Neg	0.013
Patient154	4	non severe	undetermined													Pos	4.2	Neg	0.016	Neg	0.049
Patient154	6	non severe	undetermined							Pos	0.433	Pos	0.82			Neg		Neg	0.03	Pos	0.549
Patient154	13	non severe	undetermined													Neg		Pos	0.121	Pos	0.399
Patient154	20	non severe	undetermined															Neg	0.05	Pos	0.26
Patient154	25	non severe	undetermined															Neg	0.009	Neg	0.082
Patient155	2	non severe	primary							Neg	-0.001	Neg	0.002					Neg	0	Neg	-0.0065
Patient155	3	non severe	primary															Neg	0	Neg	0.002
Patient155	4	non severe	primary															Neg	0.001	Neg	0
Patient155	6	non severe	primary							Neg	0.002	Neg	-0.001					Neg	0.001	Neg	-0.004
Patient155	20	non severe	primary															Neg	0.002	Neg	0.0525
Patient156	1	non severe	primary							Neg	0.007	Neg	-0.001					Neg	-0.006	Neg	-0.004
Patient156	2	non severe	primary															Neg	-0.002	Neg	-0.001
Patient156	3	non severe	primary															Neg	0.003	Neg	0.004
Patient156	4	non severe	primary															Neg	0.002	Neg	0.002
Patient156	5	non severe	primary							Neg	0	Neg	0					Neg	0.001	Neg	-0.003
Patient156	12	non severe	primary															Neg	0.037	Neg	0.012
Patient156	18	non severe	primary															Neg	0.044	Neg	0.081
Patient157	1	non severe	primary							Neg	0	Neg	0					Neg	0.001	Neg	0.005
Patient157	2	non severe	primary															Neg	-0.003	Neg	0.012
Patient157	3	non severe	primary															Neg	0.002	Neg	0.003
Patient157	6	non severe	primary							Neg	0.003	Neg	0.001					Neg	0.003	Neg	0.001
Patient157	13	non severe	primary															Neg	0.008	Neg	0
Patient158	6	non severe	secondary							Neg	0.076	Pos	0.3			Neg		Neg	0.015	Pos	0.19									Pos	0.443
Patient158	8	non severe	secondary													Neg		Neg	0.092	Pos	0.153					Neg	0.071	Pos	0.207	Pos	0.376
Patient158	10	non severe	secondary					Neg	0.049	Pos	0.467	Pos	0.322			Neg		Pos	0.473	Pos	0.691					Neg	0.039			Pos	0.346
Patient158	18	non severe	secondary															Pos	0.117	Pos	0.396					Neg	0.026	Pos	0.062	Pos	0.379
Patient158	41	non severe	secondary															Neg	-0.001	Neg	0.096					Neg	0.054	Neg	0.008	Neg	0.202
Patient158	101	non severe	secondary					Neg	0.006	Neg	0.01	Pos	0.388					Neg	0.007	Neg	0.007					Neg	0.004	Neg	0.005	Neg	0.046
Patient159	4	severe	secondary	DENV-1	2,25E+04									DENV-1	837
Patient159	5	severe	secondary											Neg
Patient159	6	severe	secondary											Neg
Patient159	7	severe	secondary	Neg										Neg
Patient159	17	severe	secondary																											Pos	0.759
Patient159	22	severe	secondary																											Pos	0.251
Patient160	3	non severe	secondary			Pos	127	Neg	0.002	Neg	0.001	Neg	0.034			Pos	2.5	Neg	0.021	Neg	0.007			Pos	0.33118	Neg	0.008	Neg	-0.001	Neg	0.006
Patient160	4	non severe	secondary			Neg		Neg	0.01	Neg	0.026	Neg	0.182			Neg		Neg	0.005	Pos	0.112			Neg		Neg	0.079	Neg	0.002	Neg	0.05
Patient160	5	non severe	secondary													Neg		Neg	0.001	Neg	0.017							Neg	0.014	Pos	0.133
Patient160	6	non severe	secondary													Neg		Neg	0.041	Pos	0.122			Neg		Pos	0.307	Pos	0.263	Pos	0.248
Patient160	8	non severe	secondary			Neg				Pos	0.19	Pos	0.629			Neg		Neg	0.055	Pos	0.219							Pos	0.268	Pos	0.684
Patient160	16	non severe	secondary															Neg	0.047	Pos	0.122					Neg	0.043	Neg	0.021	Pos	0.408
Patient160	23	non severe	secondary															Neg	0.03	Neg	0.06					Neg	0.019	Neg	0.008	Pos	0.337
Patient160	38	non severe	secondary					Neg	0.017	Neg	0.022	Pos	0.596					Neg	0	Neg	0.005					Neg	0.013	Neg	0.016	Pos	0.538
Patient160	98	non severe	secondary					Neg	0.005	Neg	0.009	Pos	0.465					Neg	0.009	Neg	0.015					Neg	0.003	Neg	0.003	Neg	0.043
Patient161	6	severe	secondary			Neg		Neg	0.037			Pos	0.379											Neg		Neg	0.013			Neg	0.004
Patient161	7	severe	secondary			Neg																		Neg		Neg	0.002	Neg	0.028
Patient161	8	severe	secondary																					Neg		Neg	0.036	Pos	0.107
Patient161	9	severe	secondary					Pos	0.11			Pos	0.538													Neg	0.018			Neg	0.005
Patient161	100	severe	secondary					Neg	0.011			Pos	0.591													Neg	0			Pos	0.318
Patient162	5	non severe	undetermined			Pos		Neg	0.065															Neg		Neg	0.095
Patient162	6	non severe	undetermined																					Pos	7.49	Pos	0.146
Patient162	7	non severe	undetermined					Pos	0.213			Pos	0.217													Pos	0.293			Pos	0.524
Patient162	17	non severe	undetermined																							Pos	0.525
Patient162	30	non severe	undetermined																							Neg	0.025
Patient163	5	non severe	undetermined			Pos		Pos	0.158	Pos	0.325	Neg	0.127			Pos		Neg	0.029	Neg	0.016			Pos	3.44	Pos	0.196			Pos	0.257
Patient163	6	non severe	undetermined			Pos		Pos	0.266							Pos		Pos	0.19	Pos	0.125			Pos	1.43	Pos	1.223	Neg	0.041
Patient163	7	non severe	undetermined													Pos		Pos	0.302	Pos	0.234			Pos	6.84	Pos	0.113	Neg	0.022
Patient163	8	non severe	undetermined			Neg		Pos	0.342	Pos	0.898	Pos	0.264			Pos		Pos	0.618	Pos	0.362					Pos	0.455			Pos	0.319
Patient163	18	non severe	undetermined															Neg	0.021	Pos	0.162					Pos	0.717	Pos	0.161
Patient163	31	non severe	undetermined															Neg	0.058	Pos	0.219					Neg	0.049
Patient163	100	non severe	undetermined																	Neg	0.008
Patient164	5	non severe	primary			Pos		Neg	0.002	Neg	0.004	Neg	0			Neg		Neg	0	Neg	0.002			Neg		Neg	0.004	Neg	-0.004	Neg	0.005
Patient164	6	non severe	primary			Pos		Neg	0.002	Neg	0	Neg	0.002			Neg		Neg	0.004	Neg	0.004			Neg		Neg	0.014	Neg	-0.001	Neg	0.01
Patient164	7	non severe	primary													Neg		Neg	0.001	Neg	-0.002			Pos		Pos	0.118
Patient164	8	non severe	primary													Neg		Neg	0.012	Neg	0.003
Patient164	9	non severe	primary													Neg		Neg	0.044	Neg	-0.001			Pos
Patient164	10	non severe	primary													Neg		Pos	0.104	Neg	0.001			Neg		Pos	0.401	Pos	0.055	Neg	0.003
Patient164	11	non severe	primary			Pos		Pos	0.311	Neg	0.093	Neg	0.003			Neg		Neg	0.093	Neg	0.002			Neg		Pos	0.446	Neg	0.044	Neg	0.004
Patient164	18	non severe	primary															Pos	0.255	Neg	0.072
Patient164	38	non severe	primary																							Neg	0.009	Neg	0.003
Patient164	41	non severe	primary					Neg	0.061	Neg	0.007	Neg	0.048					Neg	0	Neg	0.011					Neg	0.008	Neg	0.004	Neg	0.036
Patient164	100	non severe	primary									Neg	0.069					Neg	0.009	Pos	0.171					Neg	0.051	Neg	0.009	Neg	0.049
Patient165	5	non severe	primary			Pos		Neg	0.004	Neg	0.005	Neg	0.025			Neg		Neg	0.003	Neg	-0.001			Neg		Neg	0.008	Neg	0.003	Neg	0.002
Patient165	6	non severe	primary			Pos		Neg	0.004	Neg	-0.002	Neg	0.021			Neg		Neg	0.003	Neg	0.001			Neg		Neg	0.014	Neg	0.001	Neg	0.025
Patient165	7	non severe	primary													Neg		Neg	-0.002	Neg	0.002			Pos	0.63	Neg	0.001
Patient165	8	non severe	primary													Neg		Neg	0.024	Neg	0.006			Neg		Neg	0.031	Neg	0.005	Neg	0.016
Patient165	9	non severe	primary													Neg		Neg	0.062	Neg	0.009					Neg	0.009
Patient165	10	non severe	primary													Neg		Pos	0.167	Neg	0.051			Neg		Pos	0.265
Patient165	11	non severe	primary			Pos		Pos	0.221	Pos	0.317	Pos	0.215			Neg		Pos	0.318	Neg	0.072			Neg		Pos	0.218	Neg	0.021	Neg	0.042
Patient165	18	non severe	primary															Neg	0.034	Neg	0.001
Patient165	38	non severe	primary																	Neg	0.034
Patient165	41	non severe	primary					Neg	0.034	Neg	0.092	Pos	0.207					Neg	0.003	Neg	0.008					Neg	0.002	Neg	-0.009	Neg	0.033
Patient165	101	non severe	primary									Neg	0.079					Neg	0.009	Neg	0.013					Neg	0.023	Neg	0.014	Neg	0.077
Patient166	2	non severe	primary			Pos	967	Pos	0.116	Neg	0.008	Neg	0.004			Pos	10.18	Neg	0.008	Neg	0.01			Pos	0.75	Pos	0.159	Neg	0.005	Neg	0.001
Patient166	3	non severe	primary			Pos	699	Pos	0.206	Neg	0.084	Neg	0.004					Neg	0.007	Neg	0.007			Pos	1.21	Pos	0.218	Neg	0.009	Neg	-0.001
Patient166	5	non severe	primary													Neg		Neg	0.014	Neg	0.005			Pos	0.927	Pos	0.478	Neg	0.023	Neg	0
Patient166	6	non severe	primary					Pos	0.33	Pos	0.199	Neg	0.013			Neg		Neg	0.019	Neg	0.017					Pos	0.531	Pos	0.054	Neg	0.005
Patient166	14	non severe	primary															Neg	0.012	Neg	0.005
Patient166	24	non severe	primary															Neg	-0.005	Neg	0.007
Patient166	30	non severe	primary															Neg	0.012	Neg	0.004
Patient166	37	non severe	primary					Neg	0.008	Neg	0.084	Pos	0.608					Neg	0.004	Neg	0.007					Neg	0.017	Neg	0.004	Neg	0.005
Patient166	94	non severe	primary									Neg	0.057					Neg	0.012	Neg	0.028					Neg	0.011	Neg	-0.009	Neg	0.066
Patient167	4	non severe	secondary							Pos	0.373	Pos	0.424					Neg	0.062	Pos	0.344
Patient167	5	non severe	secondary															Neg	0.028	Pos	0.2215
Patient167	6	non severe	secondary							Pos	0.49	Pos	0.463					Pos	0.203	Pos	0.514
Patient168	2	non severe	secondary			Neg																		Neg
Patient168	3	non severe	secondary																					Neg		Neg	0.028
Patient168	4	non severe	secondary			Neg		Neg	0.008															Neg		Neg	0.063	Neg	-0.001
Patient168	5	non severe	secondary																							Neg	0.028
Patient168	6	non severe	secondary			Neg		Neg	0.077															Neg		Pos	0.268	Neg	0.038
Patient168	14	non severe	secondary																							Neg	0.012	Neg	0.05
Patient168	20	non severe	secondary																									Neg	0.016
Patient169	2	non severe	undetermined					Neg	0.004	Neg	-0.006	Neg	0.042					Neg	0.003	Neg	0.023					Neg	0.004	Neg	0.005
Patient169	3	non severe	undetermined					Neg	0.002	Neg	0.003	Neg	0.043					Neg	-0.01	Neg	0.001					Neg	0.016	Neg	0.007
Patient169	4	non severe	undetermined															Neg	0.002	Neg	0.004					Neg	0.002	Neg	0
Patient169	5	non severe	undetermined															Neg	0.018	Neg	0.011			Neg				Neg	0.015
Patient169	6	non severe	undetermined															Neg	0.031	Neg	0.059			Neg		Neg	0.025	Neg	0.002
Patient169	7	non severe	undetermined							Pos	0.404	Pos	0.397					Neg	0.051	Neg	0.06			Neg		Pos	0.298	Pos	0.2
Patient169	14	non severe	undetermined															Pos	0.133	Pos	0.136					Neg	0.014	Pos	0.073
Patient169	21	non severe	undetermined															Neg	0.013	Neg	0.08					Neg	0.009	Neg	0.032
Patient169	28	non severe	undetermined															Neg	0.015	Neg	0.052					Neg	0.003	Neg	0.008
Patient169	37	non severe	undetermined															Neg	-0.001	Neg	0					Neg	0.002	Neg	0.013
Patient169	97	non severe	undetermined							Neg	0.035	Pos	0.338							Neg	0.03					Neg	0.003
Patient170	4	non severe	primary																							Neg	0.012
Patient170	6	non severe	primary					Neg	0.028			Neg	0.062													Neg	0.013			Neg	0.004
Patient170	38	non severe	primary					Neg	0.014			Neg	0.155													Neg	0.011			Neg	0.01
Patient170	96	non severe	primary					Neg	0.007			Neg	0.156													Neg	0.002			Neg	0.004
Patient171	4	non severe	secondary			Neg		Neg	0.008	Neg	0.059	Pos	0.382					Neg	0.033	Neg	0.075			Neg		Neg	0.009			Pos	0.209
Patient171	5	non severe	secondary															Pos	0.173	Pos	0.218					Neg	0.033	Pos	0.146	Pos	0.439
Patient171	6	non severe	secondary			Neg		Neg	0.043	Pos	0.48	Pos	0.606					Pos	0.109	Pos	0.236			Neg		Neg	0.021			Pos	0.575
Patient171	13	non severe	secondary															Pos	0.201	Pos	0.226					Neg	0.006	Neg	0.024	Pos	0.835
Patient171	20	non severe	secondary															Pos	0.143	Pos	0.418
Patient171	27	non severe	secondary															Neg	0.073	Pos	0.312
Patient171	38	non severe	secondary					Neg	0.003	Neg	0.045	Pos	0.628					Neg	0.037	Pos	1.233					Neg	-0.002	Neg	0.005	Pos	0.597
Patient171	96	non severe	secondary					Neg	0.008			Pos	0.586					Neg	0.004	Neg	0.036					Neg	0.002			Neg	0.031
Patient172	3	non severe	secondary			Neg		Neg	0.063															Neg		Pos	0.101	Pos	0.164
Patient172	4	non severe	secondary																					Neg
Patient172	5	non severe	secondary			Neg		Pos	0.224															Neg		Pos	0.308	Pos	0.217
Patient172	6	non severe	secondary																					Neg		Pos	0.202	Pos	0.215
Patient172	7	non severe	secondary			Neg		Pos	0.32															Neg		Pos	0.22	Pos	0.217
Patient172	14	non severe	secondary																							Pos	0.103	Pos	0.234
Patient172	21	non severe	secondary																							Pos	0.103
Patient172	104	non severe	secondary					Neg	0.003																	Neg	0.011
Patient173	3	non severe	undetermined			Pos	2390	Neg	0.015	Neg	0.019	Neg	0.026			Pos		Neg	-0.002	Neg	0.003			Pos	6.34	Neg	0.011	Neg	0.006	Neg	0.026
Patient173	4	non severe	undetermined			Pos	2180	Neg	0.053	Neg	0.072	Neg	0.056			Pos	2.94	Neg	0.008	Neg	0.004					Pos	0.1	Neg	0.004	Pos	0.379
Patient173	5	non severe	undetermined													Pos	0.54	Neg	0.093	Neg	0.088			Pos	6.69	Pos	0.539	Neg	0.045	Pos	0.431
Patient173	6	non severe	undetermined													Neg		Pos	0.619	Pos	0.171			Pos		Pos	1.649	Pos	0.377
Patient173	7	non severe	undetermined			Neg		Pos	0.206	Pos	0.478	Pos	0.226			Neg		Pos	0.579	Pos	0.189			Pos	0.56	Pos	0.552	Pos	0.075	Pos	0.513
Patient173	14	non severe	undetermined															Pos	0.25	Pos	0.138					Pos	0.455	Pos	0.182	Pos	0.649
Patient173	28	non severe	undetermined															Pos	0.118	Pos	0.171					Neg	0.033	Neg	0.014	Pos	0.342
Patient173	37	non severe	undetermined							Pos	0.186	Pos	0.282					Neg	0.049	Pos	0.134					Neg	0.033	Pos	0.054	Pos	0.541
Patient173	97	non severe	undetermined							Neg	0.062	Neg	0.18					Neg	0.042	Neg	0.04					Neg	0.008	Neg	0.011	Pos	0.233
Patient174	3	non severe	undetermined			Pos		Neg	0.006	Neg	0.01							Neg	0	Neg	0.006			Neg		Neg	0.006
Patient174	4	non severe	undetermined			Pos		Neg	0	Neg	0.016					Neg		Neg	0.002	Neg	0.003			Neg		Neg	0.005	Neg	0.028
Patient174	5	non severe	undetermined													Neg		Neg	0.044	Neg	0.061					Neg	0.021
Patient174	6	non severe	undetermined													Neg		Neg	0.003	Neg	0.064					Neg	0.023	Neg	0.032
Patient174	7	non severe	undetermined													Neg		Neg	0.009	Pos	0.23			Neg		Neg	0.081
Patient174	8	non severe	undetermined													Neg		Pos	0.335	Pos	0.589
Patient174	9	non severe	undetermined			Neg		Neg	0.056							Neg		Pos	0.463	Pos	0.606					Pos	0.122
Patient174	16	non severe	undetermined															Pos	0.301	Pos	0.201					Neg	0.054	Neg	0.032
Patient174	39	non severe	undetermined															Neg	0.006	Neg	0.066
Patient174	99	non severe	undetermined					Neg	0.004	Neg	0.075									Neg	0.041					Neg	0.001
Patient175	4	severe	undetermined			Pos	449	Neg	0.03	Neg	0.011	Neg	0.165			Pos	6.28	Neg	0.007	Neg	0.073			Pos		Neg	0.056	Neg	0.003	Neg	0.041
Patient175	5	severe	undetermined			Pos	618			Neg	0.011	Neg	0.165					Neg	0.018	Pos	0.204			Neg		Pos	0.571	Neg	-0.022	Neg	0.104
Patient175	6	severe	undetermined															Neg	0.048	Pos	0.297					Pos	0.235			Pos	0.288
Patient175	8	severe	undetermined							Pos	0.53	Pos	0.272					Pos	0.508	Pos	0.733									Pos	0.303
Patient176	3	non severe	secondary			Pos	2150	Neg	-0.007	Neg	0.02	Neg	0.135			Pos	14.636	Neg	0.004	Neg	0.055			Pos	24.987	Neg	0.009	Neg	0.003	Pos	0.106
Patient176	4	non severe	secondary	DENV-1	1,07E+05	Pos	522	Neg	0.016	Neg	0.055	Neg	0.086			Pos	8.1	Neg	0.016	Pos	0.382	DENV-1	10300	Pos		Neg	0.018	Neg	0.012	Pos	0.153
Patient176	5	non severe	secondary															Neg	0.054	Pos	0.438	Neg				Neg	0.02	Neg	0.015	Pos	0.234
Patient176	6	non severe	secondary	DENV-1	5,29E+04	Neg		Pos	0.171	Pos	0.655	Pos	0.365			Neg		Pos	0.267	Pos	0.511	Neg		Pos	1.51	Pos	0.173	Pos	0.123	Neg	0.02
Patient176	22	non severe	secondary															Pos	0.15	Pos	0.603					Neg	0.096	Pos	0.052	Pos	0.942
Patient176	29	non severe	secondary															Neg	0.096	Pos	0.812					Neg	0.073	Pos	0.074	Pos	0.918
Patient176	38	non severe	secondary															Neg	0.026	Pos	0.278					Neg	0.016	Neg	0.018	Pos	0.203
Patient177	6	non severe	undetermined															Pos	0.781	Pos	0.306
Patient177	8	non severe	undetermined							Pos	0.871	Pos	0.373					Pos	0.349	Pos	0.156
Patient177	15	non severe	undetermined															Pos	0.59	Pos	0.696
Patient177	22	non severe	undetermined															Pos	0.356	Pos	0.286
Patient177	29	non severe	undetermined															Neg	0.014	Neg	0.0435
Patient178	2	non severe	primary	DENV-1	1,09E+09	Pos	1110	Neg	-0.015	Neg	0.009	Neg	0.001			Neg		Neg	-0.001	Neg	-0.003	DENV-1	121000	Neg		Neg	0.013	Neg	0.004	Neg	0.001
Patient178	3	non severe	primary			Pos	1860	Neg	0.001							Neg		Neg	-0.001	Neg	0.012			Neg		Neg	0.014
Patient178	4	non severe	primary													Pos	4.214	Neg	0.001	Neg	0.001	DENV-1	13700	Neg		Neg	0.003
Patient178	5	non severe	primary													Pos	0.782	Neg	0.003	Neg	0.001			Neg		Pos	0.1
Patient178	7	non severe	primary			Pos	216	Pos	0.166	Neg	0.014	Neg	0.006			Pos		Neg	0.006	Neg	0	DENV-1	21100	Neg		Pos	0.093	Neg	0.006	Neg	0.001
Patient178	15	non severe	primary															Neg	0.043	Neg	0.003					Pos	0.128	Pos	0.09
Patient178	22	non severe	primary															Neg	0.008	Neg	0.002					Pos	0.487	Pos	0.079
Patient178	38	non severe	primary					Pos	0.13	Neg	0.01	Neg	0.056					Neg	0.005	Neg	0					Neg	0.028	Neg	0.014	Neg	0.001
Patient178	99	non severe	primary					Neg	0.003	Neg	0.008	Neg	0.115					Neg	0	Neg	0					Neg	0.027	Neg	0.009	Neg	0.009
Patient179	3	non severe	primary			Pos	918	Neg	0.027	Neg	0	Neg	0.008			Neg		Neg	0	Neg	-0.004			Pos	0.620656	Neg	0.001			Neg	0
Patient179	4	non severe	primary			Pos	576	Pos	0.161	Neg	0.017	Neg	0.004			Pos		Neg	0.007	Neg	0.004					Neg	0.057	Neg	0.006	Neg	0
Patient179	5	non severe	primary													Neg		Neg	0.009	Neg	0.002					Pos	0.095	Neg	0.006	Neg	0
Patient179	6	non severe	primary													Neg		Neg	0.037	Neg	0.003			Pos	1.308	Pos	0.416	Neg	0.011	Neg	0.002
Patient179	7	non severe	primary			Pos	108	Pos	0.398	Pos	0.248	Neg	0.003			Neg		Neg	0.067	Neg	-0.002			Neg		Pos	0.139	Neg	0.019	Neg	0
Patient179	15	non severe	primary													Neg		Pos	0.13	Neg	-0.007					Pos	0.234	Neg	0.036	Neg	0.002
Patient179	22	non severe	primary															Neg	0.027	Neg	0.002					Pos	0.353
Patient179	38	non severe	primary					Neg	0.075	Neg	0.013	Neg	0.071					Neg	0.004	Neg	0					Neg	0.025	Neg	0.005	Neg	0
Patient180	4	non severe	undetermined			Pos	3090			Neg	-0.002	Neg	0.003			Neg		Neg	0	Neg	0.005
Patient180	5	non severe	undetermined															Neg	0.001	Neg	-0.005
Patient180	6	non severe	undetermined															Neg	-0.002	Neg	0.008
Patient180	7	non severe	undetermined															Neg	0.014	Neg	0.013
Patient180	10	non severe	undetermined					Pos	0.783	Pos	0.352	Pos	0.555					Pos	0.328	Pos	0.463					Pos	0.448
Patient181	2	non severe	secondary			Pos	1.08			Neg	0.009	Pos	0.26			Neg		Neg	-0.001	Neg	0.027							Neg	0.003	Pos	0.297
Patient181	3	non severe	secondary			Pos	2.47	Neg	0.003	Neg	0.016	Pos	0.245			Neg		Neg	-0.001	Neg	0.004					Neg	0.003	Neg	0.006	Pos	0.302
Patient181	4	non severe	secondary													Neg		Neg	0.003	Neg	0.006			Pos	0.382264			Neg	0.007	Neg	0.044
Patient181	5	non severe	secondary													Neg		Neg	0.074	Pos	0.147					Pos	0.332	Neg	0.007	Pos	0.525
Patient181	8	non severe	secondary													Neg		Pos	0.225	Pos	0.239			Neg		Pos	0.592			Pos	0.824
Patient181	9	non severe	secondary					Pos	0.228	Pos	0.176	Pos	0.568			Neg		Neg	0.056	Pos	0.118			Neg		Pos	0.193	Neg	0.009	Pos	0.839
Patient181	11	non severe	secondary													Neg		Pos	0.27	Pos	0.31					Pos	0.154			Pos	0.797
Patient181	16	non severe	secondary															Pos	0.124	Pos	0.474					Neg	0.025			Pos	1.08
Patient181	23	non severe	secondary															Neg	0.023	Pos	0.163							Neg	0.021	Pos	1.321
Patient181	39	non severe	secondary					Neg	0.01	Neg	0.026	Pos	0.789					Neg	0.008	Pos	0.116					Neg	0.008	Neg	0.014	Pos	0.661
Patient181	99	non severe	secondary					Neg	0.003	Neg	0.017	Pos	0.64					Neg	0.01	Pos	0.285					Neg	0.005			Pos	0.789
Patient182	5	non severe	secondary			Neg		Pos	0.218															Neg		Pos	0.433	Pos	0.943
Patient182	6	non severe	secondary																					Neg		Pos	0.125
Patient182	7	non severe	secondary																					Neg		Pos	0.126	Pos	1.766
Patient182	8	non severe	secondary																					Neg		Pos	0.103	Pos	1.295
Patient182	9	non severe	secondary			Neg		Pos	0.192															Neg		Pos	0.104	Pos	0.407
Patient182	31	non severe	secondary																							Neg	-0.003
Patient182	41	non severe	secondary					Neg	0.013																	Neg	0.011
Patient183	3	non severe	primary			Pos	5960	Neg	0.008															Neg		Neg	0.026
Patient183	4	non severe	primary																					Pos	6.168	Neg	0.013
Patient183	5	non severe	primary																					Pos	1.868	Neg	0.057
Patient183	6	non severe	primary																					Pos		Pos	0.38
Patient183	7	non severe	primary																					Neg		Pos	1.097
Patient183	8	non severe	primary					Pos	0.417																	Pos	0.82
Patient184	2	non severe	undetermined			Pos	228																	Neg
Patient185	3	non severe	secondary			Pos	2180	Neg	0.028	Neg	0.019	Neg	0.195			Pos	1.65	Neg	0.005	Neg	0.013					Neg	0.003			Neg	0.002
Patient185	4	non severe	secondary			Pos	1210	Pos	0.223	Pos	0.192	Pos	0.306			Pos	12.56	Neg	0.019	Neg	0.078			Pos	2.808	Pos	0.054	Neg	0.009	Neg	0.035
Patient185	5	non severe	secondary													Pos	0.86	Pos	0.171	Pos	0.359			Neg		Pos	0.301	Pos	0.062	Neg	0.065
Patient185	6	non severe	secondary													Neg		Pos	0.432	Pos	0.491			Pos	0.33972	Pos	1.131	Pos	0.088	Pos	0.5
Patient185	7	non severe	secondary					Pos	0.378	Pos	0.794	Pos	0.443			Neg		Pos	0.653	Pos	0.684			Neg		Pos	0.545	Pos	0.413	Pos	0.366
Patient185	14	non severe	secondary															Neg	0.09	Neg	0.073					Pos	0.509	Neg	0.042	Pos	0.55
Patient185	21	non severe	secondary															Pos	0.168	Pos	0.237					Pos	0.199			Pos	0.399
Patient185	28	non severe	secondary															Pos	0.109	Pos	0.193
Patient185	37	non severe	secondary					Pos	0.146	Pos	0.335	Pos	0.507					Neg	0.032	Neg	0.092					Pos	0.055	Neg	0.021	Pos	0.31
Patient185	99	non severe	secondary					Neg	0.024	Pos	0.163	Pos	0.446					Neg	0.008	Neg	0.011					Neg	0.018			Pos	0.144
Patient186	6	non severe	secondary															Pos	0.439	Pos	0.224
Patient186	7	non severe	secondary															Neg	0.012	Neg	0.041
Patient186	9	non severe	secondary															Neg	0.02	Neg	0.077
Patient186	10	non severe	secondary							Pos	0.438	Pos	0.351					Neg	0.13	Pos	0.225
Patient187	4	non severe	secondary	DENV-1	1,11E+09	Pos	4540			Neg	0.016	Neg	0.103			Neg		Neg	0	Neg	0.018	DENV-1	1270	Pos	1.149
Patient187	5	non severe	secondary	DENV-1	1,02E+08	Pos	4880	Neg	0.03	Neg	0.03	Neg	0.048			Pos	0.83	Neg	0.006	Neg	0.068	DENV-1	1200	Pos	2.819	Neg	0.038	Neg	0.005	Neg	0.015
Patient187	6	non severe	secondary													Neg		Pos	0.108	Pos	0.233
Patient187	7	non severe	secondary													Neg		Pos	0.122	Pos	0.243	DENV-1	2230	Pos	0.933168	Pos	0.442	Pos	0.092
Patient187	8	non severe	secondary													Neg		Pos	0.499	Pos	0.925	Neg
Patient187	9	non severe	secondary													Neg		Pos	0.466	Pos	0.817	Neg
Patient187	10	non severe	secondary	DENV-1	9,46E+03	Neg		Pos	0.175	Pos	0.314	Pos	0.351			Neg		Pos	0.698	Pos	0.61	Neg		Neg		Pos	0.68	Pos	0.186	Pos	0.431
Patient187	18	non severe	secondary															Pos	0.436	Pos	0.426					Neg	0.08	Neg	0.023	Pos	0.149
Patient187	25	non severe	secondary															Pos	0.302	Pos	0.379					Neg	0.061	Pos	0.097	Pos	0.393
Patient187	32	non severe	secondary															Pos	0.152	Pos	0.447					Neg	0.089	Pos	0.085	Pos	0.414
Patient187	41	non severe	secondary							Pos	0.184	Pos	0.318					Pos	0.186	Pos	0.712					Neg	0.009			Neg	0.034
Patient187	101	non severe	secondary							Pos	0.116	Pos	0.229					Neg	0.025	Neg	0.088					Neg	0.009	Neg	0.006	Pos	0.101
Patient188	5	non severe	secondary	DENV-1	1,06E+07	Neg		Neg	0.026													DENV-1	1740	Neg		Neg	0.018
Patient188	6	non severe	secondary																			DENV-1	823	Neg		Pos	0.414	Pos	0.094
Patient188	7	non severe	secondary	DENV-1	8,85E+04			Pos	0.168													DENV-1	223			Pos	0.563
Patient188	8	non severe	secondary																			Neg		Neg		Pos	0.598	Pos	0.799
Patient188	9	non severe	secondary	DENV-1	3,04E+04			Pos	0.259													Neg				Pos	0.857	Pos	0.239
Patient188	19	non severe	undetermined																							Neg	0.037	Pos	0.117
Patient188	33	non severe	undetermined																							Neg	0.003	Neg	0.041
Patient189	4	non severe	primary							Neg	0.006	Neg	-0.001					Neg	0	Neg	0.005
Patient189	5	non severe	primary							Neg	-0.001	Neg	0.001					Neg	-0.003	Neg	0.001
Patient189	6	non severe	primary															Neg	0.006	Neg	-0.001
Patient189	7	non severe	primary															Neg	0.005	Neg	0.003
Patient189	8	non severe	primary							Pos	0.131	Neg	0.041					Neg	0.008	Neg	0
Patient189	15	non severe	primary															Pos	0.153	Neg	0.001
Patient189	22	non severe	primary															Neg	0.041	Neg	0.001
Patient190	3	non severe	primary	DENV-1	9,07E+07					Neg	-0.003	Neg	0.005			Neg		Neg	-0.002	Neg	-0.004	Neg								Neg	0.002
Patient190	4	non severe	primary															Neg	0.002	Neg	0.003									Neg	0
Patient190	5	non severe	primary															Neg	0.001	Neg	0.002									Neg	0.003
Patient190	6	non severe	primary															Neg	0.003	Neg	0.007	Neg								Neg	0.004
Patient190	7	non severe	primary	DENV-1	3,43E+03					Neg	-0.001	Neg	0.003					Neg	-0.006	Neg	-0.002	Neg								Neg	0.005
Patient191	5	severe	undetermined	DENV-1	1,73E+07					Pos	0.097	Neg	0.186	Neg				Neg	0.003	Pos	0.1865	Neg
Patient191	6	severe	undetermined	DENV-1	1,10E+06			Neg	0.067	Pos	0.33	Pos	0.273	Neg				Neg	0.056	Pos	0.439	Neg				Neg	0.03	Neg	0.026	Pos	0.686
Patient191	7	severe	undetermined															Neg	0.073	Pos	1.099	Neg				Neg	0.042			Pos	0.412
Patient191	8	severe	undetermined	DENV-1	4,50E+04					Pos	0.504	Pos	0.347	Neg				Pos	0.337	Pos	0.5715	Neg
Patient191	17	severe	undetermined																											Neg	0.023
Patient191	22	severe	undetermined															Neg	0.048	Pos	0.097					Neg	0.014	Neg	0.043	Pos	0.177
Patient191	29	severe	undetermined															Neg	0.07	Pos	0.4115					Neg	0.068			Pos	0.452
Patient192	2	non severe	primary							Neg	0.003	Neg	-0.01					Neg	0.006	Neg	-0.0015
Patient192	3	non severe	primary															Neg	0.001	Neg	0.001
Patient192	4	non severe	primary															Neg	0.005	Neg	0
Patient192	5	non severe	primary							Pos	0.326	Neg	0.026					Pos	0.124	Neg	0.0005
Patient192	19	non severe	primary															Pos	0.225	Neg	0.0105
Patient192	26	non severe	primary															Neg	0.093	Neg	0.024
Patient193	3	non severe	undetermined			Pos				Neg	0.016	Neg	0.016			Pos	8.19	Neg	0.011	Neg	0.025
Patient193	4	non severe	undetermined															Neg	0.005	Neg	0.002
Patient193	5	non severe	undetermined															Pos	0.1	Neg	0.022
Patient193	8	non severe	undetermined							Pos	0.721	Neg	0.069					Pos	0.435	Pos	0.159
Patient194	3	severe	secondary							Pos	0.216	Pos	0.242					Neg	0.066	Pos	0.33
Patient194	4	severe	secondary															Pos	0.24	Pos	0.576
Patient194	9	severe	secondary							Pos	0.757	Pos	0.411					Pos	0.258	Pos	0.869
Patient195	3	non severe	primary	DENV-1	3,00E+07	Pos	2610	Neg	0.025	Neg	-0.015	Neg	0.049			Pos	2.96	Neg	0.001	Neg	0.01	DENV-1	5690			Neg	0.036
Patient195	4	non severe	primary	DENV-1	2,20E+05	Pos	2620	Pos	0.222	Neg	0.008	Neg	0.008	DENV-1	48.9	Pos	9.2	Neg	0.018	Neg	0.031	DENV-1	943			Pos	0.253
Patient195	5	non severe	primary											DENV-1	23.2	Pos		Neg	0.01	Neg	0.013	Neg				Pos	0.472			Neg	0.012
Patient195	6	non severe	primary							Pos	0.24	Neg	0.134			Neg		Neg	0.023	Neg	0.076					Pos	1.038	Pos	0.11	Neg	0.074
Patient195	7	non severe	primary	DENV-1	1,48E+04			Pos	0.242	Pos	0.24	Neg	0.134			Neg		Pos	0.298	Neg	0.054	Neg				Pos	0.894	Pos	0.052	Neg	0.098
Patient195	14	non severe	primary															Neg	0.026	Neg	0.004					Pos	0.219	Neg	0.017	Neg	0.042
Patient195	18	non severe	primary															Neg	0.077	Neg	0.075					Pos	0.152	Pos	0.074	Neg	0.028
Patient195	25	non severe	primary															Neg	0.063	Pos	0.382					Neg	0.069	Neg	0.015	Neg	0.01
Patient196	2	non severe	secondary			Neg		Neg	-0.005															Neg		Neg	0.009
Patient196	3	non severe	secondary																							Neg	0.003
Patient196	6	non severe	secondary			Neg		Neg	0.031	Pos	0.295													Neg		Neg	0.03	Pos	0.073
Patient197	5	non severe	secondary					Pos	0.15									Pos	0.503	Pos	1.141					Neg	0.033
Patient197	6	non severe	secondary															Pos	0.64	Pos	0.999			Pos	1.315	Pos	0.119	Pos	1.646
Patient197	7	non severe	secondary			Pos	2.26	Pos	0.192									Pos	0.723	Pos	0.913			Neg		Pos	0.461
Patient197	9	non severe	secondary															Pos	0.225	Pos	0.163			Neg		Pos	0.318	Pos	0.636
Patient197	10	non severe	secondary					Pos	0.244	Pos	1.085	Pos	0.569					Pos	0.36	Pos	0.248					Neg	0.037			Pos	0.691
Patient197	19	non severe	secondary															Pos	0.286	Pos	0.184					Pos	0.108	Pos	0.148
Patient197	32	non severe	secondary															Pos	0.349	Pos	1.136					Neg	0.029
Patient198	3	non severe	secondary	DENV-1	2,13E+08					Neg	0.011	Neg	0.069	DENV-1	128			Neg	-0.003	Neg	0.004
Patient198	4	non severe	secondary	DENV-1	5,36E+06					Neg	0.022	Neg	0.067	Neg				Neg	0.007	Neg	0.037
Patient198	5	non severe	secondary											Neg				Neg	0.073	Pos	0.126
Patient198	6	non severe	secondary															Pos	0.108	Pos	0.233
Patient198	7	non severe	secondary							Pos	0.58	Pos	0.503	Neg				Pos	0.401	Pos	1.0915
Patient198	15	non severe	secondary															Pos	0.267	Pos	0.217
Patient198	22	non severe	secondary															Pos	0.179	Pos	0.417
Patient198	29	non severe	secondary																	Neg	0.0905
Patient199	1	non severe	secondary							Neg	0.003	Neg	0.16					Neg	-0.008	Neg	0.069							Neg	0.006	Neg	0.008
Patient199	2	non severe	secondary															Neg	0.023	Pos	0.191
Patient199	3	non severe	secondary															Neg	0.032	Pos	0.23
Patient199	6	non severe	secondary							Pos	0.23	Pos	0.59					Pos	0.149	Pos	0.106							Pos	0.05	Pos	0.604
Patient200	4	non severe	secondary			Pos	43.6			Neg	0.077	Pos	0.266			Pos	0.51	Neg	0.04	Neg	0.069
Patient200	5	non severe	secondary					Pos	0.374	Pos	0.273	Pos	0.318			Neg		Neg	0.022	Neg	0.036			Neg		Pos	1.779	Neg	0.037
Patient200	6	non severe	secondary													Neg		Pos	0.249	Pos	0.522
Patient200	7	non severe	secondary													Neg		Pos	0.245	Pos	0.456			Neg		Pos	0.573	Pos	0.095
Patient200	9	non severe	secondary			Neg		Pos	0.333	Pos	0.448	Pos	0.495			Neg		Pos	0.232	Pos	0.506			Neg		Pos	1.441	Pos	0.062
Patient201	4	non severe	primary							Neg	0.036	Neg	0.003					Neg	0.008	Neg	0.001
Patient201	5	non severe	primary															Neg	0.009	Neg	0
Patient201	6	non severe	primary															Neg	0.054	Neg	0.013
Patient201	7	non severe	primary							Pos	0.18	Neg	0.028					Pos	0.236	Neg	0.004
Patient202	5	non severe	primary							Neg	0.015	Neg	-0.003					Neg	0	Neg	-0.002
Patient202	6	non severe	primary															Neg	-0.017	Neg	-0.002
Patient202	7	non severe	primary							Neg	0.002	Neg	0.004					Neg	0.001	Neg	0.003
Patient203	3	non severe	primary	DENV-1	7,43E+03	Pos	42.2			Neg	0.07	Neg	0	DENV-1	848	Neg		Neg	0.034	Neg	-0.012			Neg				Neg	0.014	Neg	0.009
Patient203	4	non severe	primary			Pos	49.7	Pos	0.544	Pos	0.195	Neg	-0.005			Neg		Neg	0.05	Neg	0.002			Neg		Pos	0.548	Pos	0.13	Neg	0.003
Patient203	5	non severe	primary													Neg								Neg		Pos	0.313	Neg	0.047	Neg	-0.012
Patient203	6	non severe	primary											DENV-1	61.4	Neg		Pos	0.41	Neg	0.002					Pos	0.537	Pos	0.055	Neg	0.004
Patient203	7	non severe	primary			Neg		Pos	0.734	Pos	0.522	Neg	0			Neg		Pos	0.453	Neg	-0.003			Neg		Pos	0.415	Pos	0.155	Neg	0
Patient203	14	non severe	primary											Neg				Pos	0.255	Neg	0.007					Pos	0.182	Neg	0.032	Neg	0
Patient203	28	non severe	primary															Neg	0.026	Neg	0.004					Neg	0.092			Neg	0.007
Patient204	2	non severe	primary							Neg	0.002	Neg	0.031					Neg	-0.001	Neg	0.001
Patient204	3	non severe	primary															Neg	0	Neg	0
Patient204	4	non severe	primary															Neg	0.003	Neg	0.003					Neg	0.032	Neg	0.032
Patient204	5	non severe	primary															Neg	0.002	Neg	0.003					Neg	0.066	Neg	0.035
Patient204	6	non severe	primary					Pos	0.266	Neg	0.023	Neg	0.187					Neg	0.024	Neg	0.031					Neg	0.04	Neg	0.011
Patient205	6	severe	secondary							Pos	0.55	Pos	0.682					Pos	0.159	Pos	0.942
Patient205	7	severe	secondary															Pos	0.333	Pos	1.771
Patient205	9	severe	secondary							Pos	0.647	Pos	0.748					Pos	0.232	Pos	0.997
Patient206	5	non severe	secondary							Neg	0.005	Neg	0.03			Neg		Neg	-0.003	Neg	-0.006
Patient206	6	non severe	secondary															Neg	0.007	Neg	0.008
Patient206	7	non severe	secondary															Pos	0.251	Neg	0.067
Patient206	8	non severe	secondary															Pos	0.32	Pos	0.108
Patient206	11	non severe	secondary							Pos	0.978	Pos	0.434					Pos	0.922	Pos	0.407
Patient207	4	non severe	primary			Pos	3060	Neg	0.013	Neg	0	Neg	0.004			Pos	10.2	Neg	0.001	Neg	-0.001			Pos	13.406	Neg	0.003			Neg	0.003
Patient207	5	non severe	primary			Pos	2450	Neg	0.086	Neg	0.002	Neg	0.004			Pos	6.9	Neg	0.005	Neg	0.022			Pos	19.487	Neg	0.034	Neg	0.003	Neg	0.011
Patient207	6	non severe	primary													Neg		Neg	0.001	Neg	0.001			Pos	7.898	Neg	0.045	Neg	0	Neg	0.002
Patient207	7	non severe	primary													Neg		Neg	0.006	Neg	0.003			Pos	3.417	Pos	0.372	Neg	0.004	Neg	0.002
Patient207	9	non severe	primary			Pos	473	Pos	0.43	Neg	0.095	Neg	-0.002			Neg		Neg	0.027	Neg	-0.002			Pos	1.19	Pos	0.622			Neg	0.015
Patient207	17	non severe	primary															Neg	0.046	Neg	-0.009					Pos	0.961
Patient207	31	non severe	primary															Neg	0.034	Neg	0.001					Pos	0.382	Neg	0.002	Neg	0.01
Patient207	40	non severe	primary					Neg	0.054	Neg	0.024	Neg	0.046					Neg	0.017	Neg	-0.002					Neg	0.009			Neg	0.017
Patient207	100	non severe	primary					Neg	0.014	Neg	0.009	Neg	0.143					Neg	0.003	Neg	0.001					Neg	0.028	Neg	0.008	Neg	0.014
Patient208	1	severe	secondary			Neg		Neg	-0.001	Neg	-0.005	Pos	0.271			Neg		Neg	0.003	Neg	0.044			Neg		Neg	0.001	Neg	0.005	Neg	0
Patient208	2	severe	secondary			Pos	1.19	Neg	-0.002	Neg	0.006	Pos	0.222			Neg		Neg	0.004	Neg	0.035			Neg		Neg	0.002	Neg	0	Neg	0.011
Patient208	3	severe	secondary													Neg		Neg	0.005	Neg	0.065			Neg		Neg	0.005	Neg	0.004	Neg	0.074
Patient208	4	severe	secondary													Neg		Neg	0.001	Neg	0.052			Neg		Neg	0.008	Neg	0.002	Neg	0
Patient208	8	severe	secondary			Neg		Pos	0.361	Pos	0.323	Pos	0.712			Neg		Pos	0.299	Pos	0.364			Neg		Pos	0.295	Pos	0.062	Pos	0.214
Patient208	16	severe	secondary															Pos	0.193	Pos	0.235					Pos	0.201	Pos	0.139	Pos	0.804
Patient209	6	non severe	primary			Pos	2060	Neg	0.03	Neg	0.002	Neg	0.007			Pos	1.22	Neg	0.003	Neg	0.001					Neg	0.006	Neg	0.003	Neg	0
Patient209	7	non severe	primary			Pos	879	Pos	0.174	Neg	0.034	Neg	-0.018			Neg		Neg	0.004	Neg	0.006					Pos	0.132			Neg	0.003
Patient209	8	non severe	primary													Neg		Neg	0.027	Neg	0.008					Pos	0.458	Neg	0.009	Neg	0.005
Patient209	9	non severe	primary					Pos	0.352	Pos	0.134	Neg	0.021			Neg		Neg	0.016	Neg	0.003					Pos	0.728	Neg	0.024	Neg	0.01
Patient209	17	non severe	primary															Pos	0.256	Neg	-0.003					Pos	0.449	Neg	0.005	Pos	0.12
Patient209	31	non severe	primary															Neg	0.005	Neg	0.003					Pos	0.141	Neg	0.002	Neg	0.013
Patient209	40	non severe	primary					Neg	0.061	Neg	0.026	Pos	0.214					Neg	0.033	Neg	0.007					Neg	0.032	Neg	0.003	Neg	0.052
Patient209	100	non severe	primary					Neg	0.007	Neg	0.006	Pos	0.213					Neg	0.011	Neg	0.003					Neg	0	Neg	-0.001	Neg	0.008
Patient210	3	severe	secondary			Pos	2.25	Neg	0.009	Neg	0.003	Neg	0.088			Neg		Neg	0.002	Neg	0.016			Neg		Neg	0.018	Neg	0	Neg	0.043
Patient210	4	severe	secondary			Pos	6.89	Neg	-0.01	Neg	0.009	Neg	0.057			Neg		Neg	0.04	Neg	0.014			Neg		Neg	0.01	Neg	-0.001	Neg	0.069
Patient210	5	severe	secondary													Neg		Neg	0.01	Neg	0.043			Neg		Neg	0.015			Pos	0.162
Patient210	6	severe	secondary													Neg		Neg	0.062	Neg	0.049			Neg		Neg	0.009	Neg	0.005	Pos	0.114
Patient210	8	severe	secondary			Neg		Neg	0.053	Pos	0.423	Pos	0.594			Neg		Pos	0.507	Pos	0.507			Neg		Neg	0.089	Neg	0.045	Pos	0.58
Patient210	23	severe	secondary																							Neg	0.009	Neg	0.005	Pos	0.677
Patient210	38	severe	secondary					Neg	-0.008	Pos	0.108	Pos	0.704					Neg	0.066	Pos	0.102					Neg	0.006	Neg	0.002	Pos	0.301
Patient210	98	severe	secondary					Neg	0.01	Neg	0.08	Pos	0.587					Neg	0.062	Neg	0.079					Neg	0.005	Neg	0.005	Pos	0.373
Patient211	2	non severe	primary			Pos	297	Neg	0.001							Neg								Neg		Neg	0.035
Patient211	3	non severe	primary			Pos	310	Neg	0.009							Neg								Neg		Neg	0.038
Patient211	4	non severe	primary													Neg								Neg		Neg	0.029
Patient211	5	non severe	primary																					Neg		Pos	0.388
Patient211	7	non severe	primary			Pos	113	Pos	0.284							Neg										Pos	0.855
Patient211	17	non severe	primary																							Pos	0.671
Patient211	23	non severe	primary																							Neg	0.042
Patient211	30	non severe	primary																							Neg	0.041
Patient211	39	non severe	primary																							Neg	0.035
Patient211	99	non severe	primary																							Neg	0.016
Patient212	2	non severe	primary			Pos	1030	Neg	0.003							Neg								Pos	4.093	Neg	0.021
Patient212	3	non severe	primary			Pos	944	Neg	0.01							Neg								Pos	4.867	Neg	0.015
Patient212	4	non severe	primary													Neg										Pos	1.179
Patient212	5	non severe	primary													Pos	3.185							Pos	0.998785	Pos	1.228
Patient212	7	non severe	primary			Pos	515									Neg
Patient212	17	non severe	primary																							Pos	1.164
Patient212	23	non severe	primary																							Pos	0.237
Patient212	30	non severe	primary																							Pos	0.777
Patient213	3	non severe	undetermined					Neg	-0.003	Neg	-0.001	Neg	0.028			Neg		Neg	-0.003	Neg	0.005			Neg		Neg	0.002	Neg	0	Neg	0.006
Patient213	4	non severe	undetermined			Neg		Neg	0	Neg	0.024	Neg	0.097			Neg		Neg	0.003	Neg	0.01			Pos	0.505919	Neg	0.004	Neg	0.001	Neg	0.004
Patient213	5	non severe	undetermined													Neg		Neg	0.009	Neg	0.006			Pos		Neg	0.024	Neg	0.011	Neg	0.009
Patient213	7	non severe	undetermined															Neg	0.078	Neg	0.047			Pos	0.503093	Pos	0.166	Neg	0.012	Pos	0.214
Patient213	9	non severe	undetermined													Neg		Pos	0.163	Pos	0.149									Pos	0.275
Patient213	10	non severe	undetermined													Neg		Pos	0.161	Pos	0.226			Neg				Neg	0.04	Pos	1.031
Patient213	11	non severe	undetermined													Neg		Pos	0.245	Pos	0.18			Neg						Pos	0.835
Patient213	12	non severe	undetermined			Neg		Pos	0.207	Pos	0.325	Pos	0.339			Neg		Pos	0.369	Pos	0.174			Neg		Pos	0.293	Pos	0.216	Pos	0.699
Patient213	20	non severe	undetermined															Pos	0.222	Pos	0.1					Pos	0.218	Neg	0.029	Pos	0.502
Patient213	27	non severe	undetermined															Pos	0.107	Neg	0.086					Pos	0.101	Neg	0.013	Pos	0.198
Patient213	43	non severe	undetermined							Neg	0.092	Pos	0.348					Neg	0.028	Neg	0.019					Neg	0.022	Neg	0.037	Pos	0.322
Patient213	103	non severe	undetermined							Neg	0.039	Pos	0.226					Neg	0.022	Neg	0.007					Pos	0.175	Neg	0.004	Pos	0.189
Patient214	2	non severe	secondary			Pos	913	Neg	0.003							Neg								Neg		Neg	0.031
Patient214	3	non severe	secondary			Pos	1720	Neg	0.002							Neg								Neg		Neg	0.048
Patient214	4	non severe	secondary													Neg								Pos	0.6805	Neg	0.02
Patient214	5	non severe	secondary													Pos	0.758									Neg	0.014
Patient214	6	non severe	secondary													Pos	5.24							Pos	2.05
Patient214	7	non severe	secondary													Pos	5.474							Pos	0.39	Pos	0.178
Patient214	8	non severe	secondary													Neg								Pos	0.48
Patient214	9	non severe	secondary			Pos	690	Pos	0.272							Neg								Pos	0.49	Pos	0.771
Patient215	4	non severe	secondary																							Neg	0.005
Patient215	5	non severe	secondary																							Neg	0.008
Patient215	7	non severe	secondary					Pos	0.172																	Neg	0.014
Patient216	4	non severe	secondary	DENV-2	1,07E+05	Neg		Neg	0.037	Pos	0.115	Pos	0.368					Neg	0.008	Neg	0.047	Neg		Neg		Neg	0.083	Neg	0.031	Pos	0.107
Patient216	5	non severe	secondary	Neg														Neg	0.071	Neg	0.093	Neg		Neg		Neg	0.073	Neg	0.017	Neg	0.001
Patient216	6	non severe	secondary			Neg				Pos	1.076	Pos	0.552											Neg		Pos	0.115	Neg	0.041	Neg	0.002
Patient216	7	non severe	secondary															Neg	0.006	Neg	0.019					Pos	0.283	Pos	0.499	Pos	0.385
Patient216	8	non severe	secondary	Neg		Neg		Pos	0.137	Pos	0.66	Pos	0.64					Neg	0.036	Neg	0.008	Neg		Neg		Neg	0.007	Neg	0.016
Patient217	2	non severe	secondary	DENV-1	1,03E+06	Pos	1340	Neg	-0.009	Neg	-0.002	Neg	0.112			Neg		Neg	0.002	Neg	0.005	Neg		Neg		Neg	0.011	Neg	0.008	Neg	0.002
Patient217	3	non severe	secondary	DENV-1	3,33E+05	Pos	1850	Neg	0.04	Neg	-0.001	Neg	0.067			Neg		Neg	-0.007	Neg	0.008	Neg		Pos		Neg	0.009	Neg	0.004	Neg	0.002
Patient217	4	non severe	secondary													Pos		Neg	0.01	Neg	0.041	Neg		Pos	0.232414	Neg	0.002	Neg	0.006	Neg	-0.006
Patient217	5	non severe	secondary													Neg		Pos	0.108	Pos	0.347	Neg		Neg		Pos	0.27	Neg	0.037	Neg	0.013
Patient217	6	non severe	secondary	Neg		Neg		Pos	0.379	Pos	0.25	Pos	0.627			Neg		Pos	0.145	Pos	0.349	Neg		Neg		Pos	0.568	Pos	0.151	Pos	0.12
Patient217	14	non severe	secondary													Neg		Pos	0.204	Pos	0.632					Neg	0.046	Neg	0.022	Pos	0.119
Patient217	21	non severe	secondary															Neg	0.064	Pos	0.864					Pos	0.173	Neg	0.012	Pos	0.562
Patient217	37	non severe	secondary																							Neg	0.04	Neg	0.009	Pos	0.368
Patient218	2	non severe	secondary			Neg		Neg	-0.017	Neg	0.078	Pos	0.316			Neg		Neg	0.004	Neg	0.082					Neg	0.004
Patient218	3	non severe	secondary													Neg		Pos	0.276	Pos	0.343					Pos	0.086	Neg	0.017	Pos	0.137
Patient218	5	non severe	secondary			Neg		Pos	0.248	Pos	0.776	Pos	0.66			Neg		Pos	0.654	Pos	0.201					Pos	0.127	Pos	0.494	Pos	0.423
Patient218	13	non severe	secondary													Neg		Pos	0.524	Pos	0.106					Pos	0.059	Pos	0.165	Pos	0.518
Patient218	20	non severe	secondary															Pos	0.45	Pos	0.103					Neg	0.031	Pos	0.079	Pos	0.244
Patient218	36	non severe	secondary															Neg	0.073	Neg	0.014					Neg	0.017	Neg	0.014	Pos	0.158
Patient219	3	non severe	secondary			Neg		Neg	0.031	Neg	0.01	Neg	0.141			Neg		Neg	-0.002	Neg	0.086			Neg		Neg	0.008			Neg	0.031
Patient219	4	non severe	secondary													Neg		Neg	0.009	Neg	0.033			Neg		Pos	0.138	Neg	0.022	Pos	0.325
Patient219	5	non severe	secondary													Neg		Neg	0.073	Pos	0.371			Neg		Pos	0.305	Neg	0.013	Pos	0.456
Patient219	6	non severe	secondary													Neg		Pos	0.231	Pos	0.476			Neg		Pos	0.375	Pos	0.051	Pos	0.633
Patient219	7	non severe	secondary			Neg		Pos	0.307	Pos	0.551	Pos	0.514			Neg		Pos	0.313	Pos	0.392			Neg		Pos	0.132	Neg	0.016	Pos	0.221
Patient219	22	non severe	secondary															Neg	0.016	Neg	0.09					Neg	0.005	Neg	0.011	Pos	0.127
Patient219	29	non severe	secondary																							Neg	0.047	Pos	0.058	Pos	0.349
Patient219	38	non severe	secondary					Neg	0.036	Neg	0.083	Pos	0.538					Neg	0.016	Neg	0.058					Neg	0.014	Neg	0.007	Pos	0.325
Patient219	98	non severe	secondary					Neg	0.004			Pos	0.528													Neg	0.006			Pos	0.133
Patient220	6	non severe	secondary			Pos	3230	Pos	0.272							Pos	3.483							Pos	2.38	Neg	0.084
Patient220	7	non severe	secondary													Pos										Pos	0.303
Patient220	8	non severe	secondary													Neg								Pos		Pos	1.142
Patient220	9	non severe	secondary													Neg								Neg		Pos	0.486
Patient220	10	non severe	secondary			Neg		Pos	0.385							Neg								Neg		Pos	0.201
Patient220	25	non severe	secondary																							Neg	0.048
Patient220	32	non severe	secondary																							Neg	0.02
Patient220	42	non severe	secondary																							Neg	0.012
Patient221	6	non severe	primary													Neg		Neg	0.006	Neg	0.001									Neg	0.003
Patient221	4	non severe	primary			Pos	314	Neg	0.014	Neg	0.002	Neg	-0.001			Neg		Neg	0.001	Neg	0.001			Neg		Neg	0.025	Neg	0.001	Neg	0.001
Patient221	5	non severe	primary			Pos	268	Neg	0.01	Neg	0.002	Neg	-0.006			Neg		Neg	0.002	Neg	0.001			Neg		Neg	0.012	Neg	0.003	Neg	0
Patient221	7	non severe	primary													Neg		Neg	0.005	Neg	-0.005					Pos	0.263	Neg	0.006	Neg	0.013
Patient221	8	non severe	primary			Pos	101			Neg	0.027	Neg	0.021			Neg		Neg	0.001	Neg	0.013									Neg	0.049
Patient221	23	non severe	primary																							Neg	0.073	Neg	0.005	Neg	0.062
Patient221	30	non severe	primary															Neg	-0.003	Neg	0.002					Neg	0.036	Neg	-0.003	Neg	0.006
Patient221	40	non severe	primary							Neg	0.029	Neg	0.064													Neg	0.019	Neg	-0.006	Neg	0.033
Patient221	100	non severe	primary															Neg	-0.005	Neg	0.01					Neg	0.029	Neg	0.001	Neg	0.008
Patient222	2	non severe	primary			Pos	277	Neg	0.004															Neg		Neg	0.024
Patient222	3	non severe	primary			Pos	542	Neg	0															Neg		Neg	0.05
Patient222	4	non severe	primary																							Neg	0.009
Patient222	5	non severe	primary																							Pos	0.092
Patient222	6	non severe	primary																					Neg		Pos	0.422
Patient222	7	non severe	primary			Pos	165	Pos	0.305															Pos		Pos	0.774
Patient223	3	non severe	primary			Pos	99.7	Neg	0.007															Neg		Neg	0.026
Patient223	4	non severe	primary			Pos	200	Neg	0															Neg		Neg	0.019
Patient223	5	non severe	primary																					Pos		Neg	0.01
Patient223	6	non severe	primary																					Neg		Neg	0.015
Patient223	7	non severe	primary																					Neg		Neg	0.044
Patient223	8	non severe	primary			Pos	126	Pos	0.161															Neg		Pos	0.11
Patient224	3	non severe	undetermined			Pos		Neg	0.002	Neg	-0.022					Pos		Neg	0.001	Neg	0.026			Pos		Neg	0.011	Neg	0.003
Patient224	5	non severe	undetermined													Neg		Neg	0.013	Pos	0.164			Neg		Pos	0.206	Neg	0.034
Patient224	6	non severe	undetermined													Neg		Neg	0.016	Neg	0.097			Neg		Pos	0.666	Pos	0.308
Patient224	7	non severe	undetermined													Neg		Neg	0.005	Neg	0.002			Neg		Pos	0.196	Pos	0.623
Patient224	8	non severe	undetermined													Neg		Pos	0.224	Pos	0.215			Neg		Pos	0.302	Pos	0.372
Patient224	9	non severe	undetermined			Neg		Neg	0.067	Pos	0.408					Neg		Neg	0.004	Neg	0.011			Neg		Neg	0.008	Neg	0.003
Patient224	16	non severe	undetermined															Pos	0.123	Neg	0.065					Neg	0.03	Pos	0.073
Patient224	23	non severe	undetermined															Neg	0.043	Neg	0.049					Neg	0.01	Neg	0.021
Patient224	30	non severe	undetermined															Neg	0.056	Neg	0.011
Patient225	5	non severe	secondary							Pos	0.336	Pos	0.356					Pos	0.344	Pos	0.553
Patient225	7	non severe	secondary															Pos	0.497	Pos	0.818
Patient225	8	non severe	secondary															Pos	0.637	Pos	0.696
Patient225	9	non severe	secondary							Pos	0.781	Pos	0.497					Pos	0.563	Pos	0.6
Patient226	2	non severe	undetermined													Neg		Neg	0.001	Neg	0.004					Neg	0.032			Neg	0
Patient226	1	non severe	undetermined			Pos	1.64	Neg	0.011	Neg	0.006	Neg	0.008			Neg		Neg	-0.002	Neg	0.006			Neg		Neg	0			Neg	0
Patient226	8	non severe	undetermined					Pos	0.454	Pos	0.417	Pos	0.372			Neg		Pos	0.479	Pos	0.176					Pos	0.949			Pos	0.123
Patient226	16	non severe	undetermined													Neg		Pos	0.215	Pos	0.112					Pos	0.133	Neg	0.006	Pos	0.226
Patient226	23	non severe	undetermined															Neg	0.017	Neg	0.035					Neg	0.047	Neg	0.002	Pos	0.193
Patient226	39	non severe	undetermined															Neg	0.004	Neg	0.004					Neg	0.049	Neg	0.002	Neg	0.087
Patient226	100	non severe	undetermined					Neg	0.01	Neg	0.008	Neg	0.161					Neg	0.005	Neg	0.005					Neg	0.027	Neg	-0.005	Neg	0.013
Patient227	2	non severe	undetermined	DENV-1	7,57E+08	Pos	2.37	Neg	0.004	Neg	-0.005	Neg	0.139			Neg		Neg	-0.001	Neg	-0.021	DENV-1	21500	Neg		Neg	-0.014	Neg	0.006	Neg	0.018
Patient227	3	non severe	undetermined	DENV-1	2,12E+09	Neg		Neg	0.017	Neg	0.002	Neg	0.097	DENV-1	324	Neg		Neg	0.006	Neg	0.008	DENV-1	21600	Neg		Neg	0.049	Neg	0.005	Neg	0
Patient227	4	non severe	undetermined											DENV-1	12.7	Neg		Neg	0.002	Neg	0.003	DENV-1	1690	Pos	0.19	Neg	0.009			Neg	0.029
Patient227	5	non severe	undetermined											DENV-1	414	Neg		Neg	0.005	Neg	0.037	Neg		Neg		Pos	0.175	Neg	0.006	Pos	0.207
Patient227	8	non severe	undetermined	DENV-1	2,21E+04	Pos	1.89	Pos	0.177	Pos	0.173	Pos	0.788	Neg		Neg		Pos	0.282	Pos	0.437					Pos	0.548	Pos	0.084	Pos	0.248
Patient227	16	non severe	undetermined													Neg		Pos	0.437	Pos	0.393					Pos	0.265			Pos	0.716
Patient227	100	non severe	undetermined					Neg	0.007	Neg	0.044	Pos	0.793					Pos	0.97	Pos	0.124					Neg	0.003	Neg	0.012	Pos	0.564
Patient228	3	non severe	primary	DENV-1	4,96E+04	Pos	564	Neg	0.097	Neg	0.014	Neg	0.001			Pos	0.68	Neg	0.001	Neg	-0.002	Neg		Pos	4.34	Neg	0.021	Neg	-0.008	Neg	0
Patient228	4	non severe	primary			Pos	361	Pos	0.394	Neg	0.016	Neg	0.004			Neg		Neg	0.002	Neg	0.001	Neg		Neg		Pos	0.156	Neg	0.008	Neg	0
Patient228	5	non severe	primary													Neg		Neg	0.008	Neg	0.001	Neg		Neg		Pos	0.225	Neg	0.002	Neg	0
Patient228	6	non severe	primary													Neg		Neg	0.015	Neg	0.002	Neg		Neg		Pos	0.664	Neg	0.032	Neg	0.001
Patient228	7	non severe	primary			Neg		Pos	0.444	Pos	0.308	Neg	0.089			Neg		Neg	0.017	Neg	0.007	Neg				Pos	0.448	Neg	0.034	Neg	0.008
Patient228	15	non severe	primary													Neg		Neg	0.049	Neg	0.001					Neg	0.087			Neg	0.004
Patient228	22	non severe	primary															Neg	0.019	Neg	0.001					Pos	0.348
Patient228	38	non severe	primary															Neg	0.001	Neg	0.001					Neg	0.085	Neg	0.01	Neg	0
Patient228	100	non severe	primary					Neg	0.007	Neg	0.011	Neg	0.082					Neg	0.001	Neg	-0.001					Neg	0.009	Neg	-0.004	Neg	0.005
Patient229	3	severe	secondary			Neg		Pos	0.235	Neg	0.083	Pos	0.425			Neg		Neg	0.016	Neg	0.033			Neg		Pos	0.328			Pos	0.514
Patient229	4	severe	secondary													Neg		Pos	0.418	Pos	0.852							Pos	0.092	Pos	0.546
Patient229	6	severe	secondary					Pos	0.641	Pos	0.634							Pos	0.672	Pos	1.582					Pos	1.18			Pos	0.355
Patient229	7	severe	secondary					Pos	0.371	Pos	0.62	Pos	0.68					Neg	0.099	Neg	0.082					Pos	0.205	Pos	0.124	Pos	0.516
Patient229	99	severe	secondary					Neg	0.017	Pos	0.186	Pos	0.256													Neg	0.008	Neg	0.017	Pos	0.129
Patient230	2	non severe	primary			Pos	3.75	Neg	-0.004	Neg	-0.003	Neg	0.004					Neg	-0.004	Neg	0.038			Neg		Neg	0.001	Neg	0.013	Neg	0.004
Patient230	3	non severe	primary															Neg	0	Neg	0.003	Neg
Patient230	5	non severe	primary	DENV-1	1,60E+04	Pos	2.7											Neg	0.005	Neg	0.005	DENV-1	47100	Neg		Neg	0.021			Neg	-0.004
Patient230	6	non severe	primary															Neg	0.027	Neg	0.011	Neg		Neg		Pos	0.145			Neg	0.002
Patient230	7	non severe	primary	DENV-1	4,52E+03			Pos	0.213	Neg	0.085	Neg	0.011					Neg	0.037	Neg	0	Neg				Pos	0.473	Neg	0.02	Neg	0.005
Patient230	29	non severe	primary															Neg	0.004	Neg	0.001					Pos	0.123
Patient230	98	non severe	primary					Neg	0.013	Neg	0.008	Neg	0.061					Neg	0.002	Neg	0.001					Neg	0.01			Neg	0.022
Patient231	2	non severe	secondary	DENV-1	5,25E+05	Pos	515	Neg	0.024	Neg	0.028	Neg	0.146			Neg		Neg	0.005	Neg	0.001	Neg		Neg		Neg	-0.002	Neg	0.007	Neg	0.006
Patient231	3	non severe	secondary	DENV-1	1,34E+05			Neg	0.013	Pos	0.154	Neg	0.036			Pos		Neg	0.01	Neg	0.007	Neg				Neg	0.012	Neg	0.004	Neg	0.014
Patient231	4	non severe	secondary													Neg		Pos	0.23	Pos	0.187			Neg		Neg	0.013	Neg	-0.002	Neg	0
Patient231	5	non severe	secondary													Neg		Pos	0.272	Pos	0.132	Neg		Neg		Pos	0.237	Neg	0.045	Pos	0.493
Patient231	7	non severe	secondary	Neg		Neg		Pos	0.103	Pos	0.692	Pos	0.67			Neg		Pos	0.382	Pos	0.411	Neg		Neg		Pos	0.119	Pos	0.07	Pos	1.333
Patient231	22	non severe	secondary															Pos	0.276	Pos	0.253					Neg	0.055	Neg	0.005	Pos	0.799
Patient231	29	non severe	secondary															Neg	0.035	Neg	0.027					Neg	0.05	Neg	0.015	Pos	0.967
Patient231	98	non severe	secondary					Neg	0.008	Neg	0.026	Pos	0.296					Neg	0.003	Neg	0.024					Neg	0.013	Neg	0.005	Pos	0.744
Patient232	1	non severe	primary			Pos	325			Neg	-0.004	Neg	0.004			Neg		Neg	0	Neg	0.007
Patient232	2	non severe	primary			Pos	1040	Neg	0.004	Neg	0	Neg	0.009			Neg		Neg	0.002	Neg	0.001					Neg	0.006	Neg	0	Neg	0.01
Patient232	3	non severe	primary													Neg		Neg	0	Neg	0.001			Neg		Neg	0.004	Neg	0.003	Neg	0.003
Patient232	8	non severe	primary			Pos	38.5	Pos	0.476	Pos	0.299	Neg	0.113			Neg		Pos	0.15	Neg	0.008			Neg		Pos	0.653	Neg	0.017	Neg	0.083
Patient232	16	non severe	primary															Pos	0.349	Pos	0.107									Pos	0.171
Patient232	30	non severe	primary															Neg	0.025	Neg	0.004					Pos	0.334	Neg	0.04	Pos	0.18
Patient232	39	non severe	primary					Pos	0.132	Pos	0.099	Pos	0.159					Neg	0.017	Neg	0.016					Neg	0.069	Neg	0.009	Pos	0.19
Patient232	99	non severe	primary							Neg	0.023	Pos	0.285					Neg	0.007	Neg	0.006									Neg	0.003
Patient233	2	non severe	primary	DENV-1	1,42E+07	Neg		Neg	0.005	Neg	0.001	Neg	-0.001	Neg		Neg		Neg	0.013	Neg	0.001	Neg		Neg		Neg	0.013	Neg	0.006	Neg	-0.001
Patient233	3	non severe	primary															Neg	0.002	Neg	0.001	DENV-1	263	Neg		Neg	0.01	Neg	0.003	Neg	0
Patient233	4	non severe	primary	DENV-1	8,61E+05	Neg		Neg	0.004	Neg	-0.003			Neg				Neg	0.002	Neg	0.001	DENV-1	425	Neg		Neg	0.015	Neg	0.004
Patient233	6	non severe	primary											DENV-1	107			Neg	-0.001	Neg	0	Neg		Neg		Neg	0.014	Neg	0.003	Neg	0
Patient233	7	non severe	primary	DENV-1	5,07E+03	Neg		Pos	0.284	Neg	-0.007	Neg	0.003	Neg				Neg	0.003	Neg	0.002			Neg		Neg	0.065	Neg	0.003	Neg	0.002
Patient233	15	non severe	primary															Neg	0.071	Neg	0.002					Pos	0.368			Neg	0.021
Patient233	22	non severe	primary															Neg	0.001	Neg	0.003					Neg	0.068	Neg	0.003
Patient233	38	non severe	primary															Neg	0.002	Neg	0.005					Neg	0.097	Neg	0.003	Neg	0.037
Patient233	98	non severe	primary					Neg	0.01	Neg	0.008	Neg	0.109					Neg	0.002	Neg	0.024					Neg	0.028	Neg	0.003	Neg	0.002
Patient234	3	non severe	secondary			Neg		Neg	0.057	Pos	0.098	Pos	0.352			Neg		Neg	0.044	Pos	1.705					Neg	0.001			Pos	0.216
Patient234	4	non severe	secondary													Neg		Pos	0.232	Pos	1.539	Neg				Pos	0.348
Patient234	5	non severe	secondary	DENV-1	3,74E+04	Neg		Pos	0.164	Pos	0.57	Pos	0.654			Neg		Pos	0.344	Pos	1.611	Neg		Neg		Pos	0.326	Pos	0.139	Pos	0.621
Patient234	6	non severe	secondary													Neg		Pos	0.555	Pos	1.394			Neg		Pos	0.38	Pos	0.169	Pos	0.648
Patient234	7	non severe	secondary	DENV-1	3,19E+03	Neg		Pos	0.135	Pos	0.722	Pos	0.57			Neg		Pos	0.265	Pos	1.802	Neg		Neg		Pos	0.165	Neg	0.046	Pos	0.946
Patient234	29	non severe	secondary															Neg	0.086	Pos	0.362					Neg	0.028	Neg	0.018	Pos	0.486
Patient234	38	non severe	secondary					Neg	0.029	Pos	0.138	Pos	0.554					Neg	0.017	Pos	0.187					Neg	0.007	Neg	0.008	Pos	0.893
Patient234	98	non severe	secondary					Neg	0.005	Pos	0.102	Pos	0.901					Neg	0.023	Pos	0.139					Neg	0.003	Neg	0.01	Pos	0.346
Patient235	4	non severe	primary	DENV-1	2,35E+05			Neg	0	Neg	-0.001	Neg	0.049	DENV-1	209			Neg	0	Neg	-0.002					Neg	0.007			Neg	0.005
Patient235	5	non severe	primary															Neg	-0.001	Neg	0.006					Neg	0.052	Neg	0.037
Patient235	6	non severe	primary											Neg				Neg	-0.002	Neg	0.002					Neg	0.071	Neg	0.032
Patient235	9	non severe	primary					Pos	0.136	Neg	0.018	Neg	0.005	DENV-1	220			Neg	0.022	Neg	0.002					Pos	0.263	Neg	0.034
Patient235	17	non severe	primary															Neg	0.076	Neg	0.003					Pos	0.502	Pos	0.096
Patient235	31	non severe	primary															Neg	0.004	Neg	0.002					Pos	0.129	Neg	0.036
Patient235	40	non severe	primary															Neg	0.006	Neg	0.002					Neg	0.037
Patient235	100	non severe	primary							Neg	0.003	Neg	0.072					Neg	0.005	Neg	0.003
Patient236	4	non severe	secondary			Pos	1800	Neg	0.091	Neg	0.006	Neg	0.131			Pos	3.77	Neg	0.002	Neg	0.01			Pos	2.556	Neg	0.02			Neg	0.046
Patient236	5	non severe	secondary			Pos	1.27	Pos	0.18	Neg	0.026	Neg	0.053			Pos	1.83	Neg	0.025	Neg	0.027			Neg		Pos	0.085	Neg	0.001	Neg	0.071
Patient236	6	non severe	secondary							Neg	0.017					Neg		Neg	0.025	Neg	0.027			Neg		Pos	0.203	Neg	0.017	Neg	0.059
Patient236	7	non severe	secondary													Neg		Neg	0.014	Neg	-0.003			Neg		Pos	0.166	Neg	0.029	Neg	0.007
Patient236	8	non severe	secondary			Neg		Pos	0.683	Pos	0.346	Pos	0.305			Neg		Pos	0.171	Pos	0.23			Neg		Pos	0.157	Neg	0.018	Pos	0.093
Patient236	99	non severe	secondary					Neg	0.004	Neg	0.022	Pos	0.449					Neg	0.012	Neg	0.017					Neg	0.003	Neg	-0.005	Neg	0.021
Patient237	4	non severe	secondary			Pos				Neg	0.012	Neg	0.084			Pos	2.076	Neg	0.004	Neg	0.064
Patient237	5	non severe	secondary			Pos				Neg	0.037	Neg	0.042			Pos		Neg	0.001	Neg	0.017
Patient237	6	non severe	secondary													Neg		Neg	0.019	Pos	0.114
Patient237	7	non severe	secondary													Neg												Pos	0.054	Pos	0.365
Patient237	8	non severe	secondary							Pos	0.736	Pos	0.347			Neg		Pos	0.211	Pos	0.264									Pos	0.333
Patient237	16	non severe	secondary															Neg	0.086	Pos	0.152					Pos	0.287	Pos	0.091	Pos	0.432
Patient237	23	non severe	secondary															Neg	0.029	Pos	0.15					Pos	0.662	Neg	0.016	Pos	0.474
Patient237	30	non severe	secondary															Neg	0.015	Neg	0.053					Pos	0.36	Neg	0.013	Pos	0.456
Patient237	43	non severe	secondary					Pos	0.101	Neg	0.045	Pos	0.227					Neg	0.002	Neg	0.049					Pos	0.08	Neg	0	Pos	0.203
Patient237	99	non severe	secondary					Neg	0.013	Neg	0.019	Neg	0.187													Neg	0.044	Neg	0.009	Neg	0.085
Patient238	2	non severe	secondary	DENV-1	5,25E+06	Pos	1170	Neg	0.002	Neg	-0.002	Neg	0.019			Neg		Neg	0.002	Neg	-0.009	Neg		Neg		Neg	0.001	Neg	0.002	Neg	0
Patient238	3	non severe	secondary	DENV-1	4,43E+06	Pos	2050			Neg	0.001	Neg	0.005			Neg		Neg	0.005	Neg	0.004	Neg		Neg		Neg	0.006	Neg	0.005	Neg	0.001
Patient238	4	non severe	secondary													Neg		Neg	-0.002	Neg	0.01	Neg		Pos	1.35	Neg	0.006	Neg	0.001	Neg	0.012
Patient238	5	non severe	secondary													Neg		Neg	0.006	Neg	0.005	Neg		Pos	0.77	Neg	0.018	Neg	0.006	Neg	0.048
Patient238	8	non severe	secondary			Neg		Pos	0.283	Pos	0.478	Pos	0.354			Neg		Pos	0.598	Pos	0.774					Pos	0.357	Pos	0.065	Pos	0.678
Patient238	16	non severe	secondary															Neg	0.002	Neg	0.006					Pos	0.229	Neg	0.014	Pos	0.309
Patient238	39	non severe	secondary					Neg	0.032	Neg	0.094	Pos	0.261													Neg	0.016	Neg	0.017	Pos	0.129
Patient238	99	non severe	secondary					Neg	0.016	Neg	0.015	Pos	0.338					Neg	0.003	Neg	-0.002					Neg	0.056	Neg	0.01	Pos	0.281
Patient239	3	non severe	undetermined			Pos	158	Neg	-0.004	Neg	0.002	Neg	0.004			Neg		Neg	0.002	Neg	0.001			Neg		Neg	0.007	Neg	0.002	Neg	-0.001
Patient239	4	non severe	undetermined			Pos	423	Neg	-0.002	Neg	0.005	Neg	0.014			Neg								Neg		Pos	0.205	Neg	0.015	Neg	0.103
Patient239	5	non severe	undetermined													Neg		Neg	0.003	Neg	0.002			Pos	1.79	Pos	0.291	Neg	0.001	Neg	0.003
Patient239	6	non severe	undetermined													Neg		Neg	0.002	Neg	0.008			Pos	1.64	Neg	0.048	Neg	0.005	Neg	0.001
Patient239	10	non severe	undetermined			Pos	89.4	Pos	0.335	Pos	0.233	Neg	0.076			Neg		Pos	0.211	Pos	0.338			Pos		Pos	0.158	Neg	0.023	Neg	0.096
Patient239	25	non severe	undetermined															Neg	0.016	Neg	0.03					Neg	0.015	Neg	0.002	Pos	0.266
Patient239	101	non severe	undetermined					Neg	0.004	Neg	0.005	Pos	0.305					Neg	-0.001	Neg	0.04					Neg	0.007			Neg	0.049
Patient240	1	non severe	primary			Pos	48.7	Neg	0.003	Neg	0.002	Neg	0.007			Neg		Neg	0.003	Neg	0.005			Neg		Neg	0.007	Neg	0.003	Neg	0.008
Patient240	2	non severe	primary			Pos	70	Neg	-0.002	Neg	0.001	Neg	0.005			Neg		Neg	-0.002	Neg	0.002					Neg	-0.004	Neg	0	Neg	0.003
Patient240	3	non severe	primary													Neg		Neg	0.002	Neg	0.004					Neg	0.009	Neg	0.001	Neg	0.001
Patient240	4	non severe	primary													Neg		Neg	0.003	Neg	0.002			Pos	1.87	Neg	0.002			Neg	-0.013
Patient240	6	non severe	primary			Pos	49.4	Pos	0.111	Neg	0.007	Neg	0.007			Neg		Neg	0.003	Neg	0.003			Pos		Pos	0.3	Neg	0	Neg	0.007
Patient240	14	non severe	primary															Pos	0.136	Neg	0.002					Pos	1.016
Patient240	28	non severe	primary															Neg	0.002	Neg	0.002					Pos	0.162	Neg	-0.001	Neg	0.007
Patient240	37	non severe	primary					Neg	0.033	Neg	0.004	Neg	0.063					Neg	0.003	Neg	0.003					Pos	0.069	Neg	0.005	Neg	0.012
Patient240	97	non severe	primary					Neg	0.011	Neg	0	Neg	0.13					Neg	0.003	Neg	0.005					Neg	0.009	Neg	0.001	Neg	0.01
Patient241	2	non severe	primary							Neg	-0.004	Neg	0.006					Neg	-0.001	Neg	-0.004
Patient241	3	non severe	primary							Neg	0.002	Neg	0.008					Neg	-0.001	Neg	0.002
Patient241	4	non severe	primary															Neg	0	Neg	0.002					Neg	0.036
Patient241	5	non severe	primary															Pos	0.13	Neg	0.009					Pos	0.146
Patient241	6	non severe	primary					Pos	0.214	Pos	0.269	Neg	0.104					Neg	0.055	Neg	0.067					Pos	0.424
Patient241	14	non severe	primary															Pos	0.654	Pos	0.446					Neg	0.071
Patient241	28	non severe	primary															Neg	0.078	Pos	0.223					Neg	0.056
Patient241	37	non severe	primary					Neg	0.029																	Neg	0.014
Patient242	2	non severe	primary			Pos	509	Neg	-0.002	Neg	-0.001	Neg	0.004			Neg		Neg	0	Neg	0.026			Neg		Neg	0.02	Neg	0.001	Neg	-0.003
Patient242	3	non severe	primary			Pos	980	Neg	-0.002	Neg	0.002	Neg	0.002			Neg		Neg	0.001	Neg	0			Neg		Neg	0.013	Neg	0.001	Neg	-0.001
Patient242	4	non severe	primary													Neg		Neg	0.001	Neg	0			Pos	0.920713	Neg	0.02	Neg	0.003	Neg	0.002
Patient242	5	non severe	primary													Neg		Neg	-0.002	Neg	0.004			Pos		Neg	0.035	Neg	0.001	Neg	0.002
Patient242	8	non severe	primary			Pos	416	Pos	0.334	Neg	0.038	Neg	0.003			Neg		Neg	0.026	Neg	0.004					Pos	0.429	Neg	0.015	Neg	0.008
Patient242	27	non severe	primary															Neg	0.008	Neg	0.005
Patient242	36	non severe	primary															Neg	0.001	Neg	0.004					Neg	0.084	Neg	0.008	Neg	0.016
Patient242	96	non severe	primary					Neg	0.012	Neg	0.01	Pos	0.223					Neg	0.007	Neg	0.011					Neg	0.008	Neg	0.005	Neg	0.008
Patient243	2	non severe	primary			Pos	189	Neg	0.004	Neg	-0.001	Neg	0.004			Neg		Neg	0.001	Neg	0.003			Neg		Neg	0.01
Patient243	3	non severe	primary			Pos	155			Neg	-0.003	Neg	0.004			Neg		Neg	0.001	Neg	0.001			Neg
Patient243	4	non severe	primary													Neg		Neg	0.001	Neg	-0.014			Pos	0.363887	Neg	0.009
Patient243	5	non severe	primary													Neg		Neg	-0.001	Neg	0.017			Pos	0.41632	Neg	0.01
Patient243	8	non severe	primary			Pos	54.9	Pos	0.157	Neg	0.074	Neg	0.007			Neg		Neg	0.028	Neg	0.002			Neg		Pos	0.178
Patient243	100	non severe	primary					Neg	0.012	Neg	0.009	Neg	0.091							Neg	-0.008					Neg	0.011			Neg	0.014
Patient244	4	non severe	primary			Pos	24.6	Neg	0.007	Neg	-0.002	Neg	0.005			Neg		Neg	0.005	Neg	0.005			Neg		Neg	0.012	Neg	0.003	Neg	0
Patient244	5	non severe	primary			Pos	39.7	Neg	-0.001	Neg	-0.002	Neg	-0.004			Neg		Neg	0.001	Neg	0.004			Neg		Neg	0.032	Neg	-0.002	Neg	-0.002
Patient244	6	non severe	primary													Neg		Neg	-0.006	Neg	0			Neg		Neg	0.014			Neg	-0.002
Patient244	7	non severe	primary													Neg		Neg	-0.003	Neg	-0.022			Neg		Neg	0.014			Neg	0.01
Patient244	8	non severe	primary													Neg		Neg	0.001	Neg	0.001					Neg	0.015			Neg	0
Patient244	9	non severe	primary													Neg		Neg	-0.001	Neg	0.007			Pos	0.287744	Neg	0.089	Neg	0	Neg	0.002
Patient244	10	non severe	primary			Pos	25.1	Pos	0.18	Neg	0.052	Neg	0.004			Neg		Neg	0.02	Neg	0.005			Neg		Neg	0.091
Patient244	25	non severe	primary															Neg	0.066	Neg	0					Pos	0.139	Neg	0.002	Neg	0.001
Patient244	32	non severe	primary															Neg	0.009	Neg	0					Pos	0.348	Neg	0.019	Neg	0.01
Patient244	41	non severe	primary									Neg	0.016					Neg	0.039	Neg	0.002					Pos	0.176	Pos	0.126	Neg	0.021
Patient244	101	non severe	primary					Neg	0.029	Neg	0.007	Neg	0.164					Neg	0.007	Neg	0					Neg	0.019	Neg	0.015	Neg	0.096
Patient245	2	non severe	undetermined			Pos	92.1	Neg	0.003							Neg								Neg		Neg	0.053
Patient245	3	non severe	undetermined			Pos	1500	Neg	0							Neg								Pos		Neg	0.018
Patient245	4	non severe	undetermined													Neg								Pos	1.62	Neg	0.007
Patient245	5	non severe	undetermined													Neg								Neg		Pos	0.062
Patient245	6	non severe	undetermined													Neg								Neg
Patient245	7	non severe	undetermined			Neg		Pos	0.222							Neg								Neg		Pos	0.229
Patient245	24	non severe	undetermined																							Neg	0.044
Patient245	39	non severe	undetermined					Neg	0.033																	Neg	0.017
Patient246	2	non severe	primary			Pos	169	Neg	0.007			Neg	0.01											Neg		Neg	0.002			Neg	-0.007
Patient246	3	non severe	primary			Pos	300																	Neg		Neg	0.016
Patient246	4	non severe	primary																					Neg		Neg	0.033
Patient246	5	non severe	primary																					Pos	0.53	Neg	0.025
Patient246	7	non severe	primary			Pos	259	Pos	0.148			Neg	0.005											Neg		Pos	0.13			Neg	0.002
Patient246	17	non severe	primary																							Pos	0.803
Patient246	23	non severe	primary																							Pos	0.101
Patient246	30	non severe	primary																							Neg	0.081
Patient247	3	non severe	secondary					Neg	0.002	Neg	0.003													Neg		Neg	0.009	Neg	0.001
Patient247	4	non severe	secondary			Pos	117	Neg	0.011	Neg	0.001	Neg	0.152											Neg		Neg	0.013	Neg	-0.033	Neg	0.005
Patient247	5	non severe	secondary																					Neg		Neg	0.07	Neg	-0.001	Neg	0.038
Patient247	6	non severe	secondary																					Neg		Pos	0.172	Neg	-0.005	Neg	0.022
Patient247	7	non severe	secondary																					Neg		Pos	0.292	Neg	0.006	Pos	0.119
Patient247	8	non severe	secondary			Neg		Pos	0.266	Pos	0.14	Pos	0.448											Neg		Pos	0.376	Neg	0.011	Pos	0.184
Patient247	16	non severe	secondary																							Pos	0.198	Neg	0.015	Pos	0.377
Patient247	30	non severe	secondary							Neg	0.051	Pos	0.494													Neg	0.043	Neg	0.003	Pos	0.165
Patient247	99	non severe	secondary							Neg	0.019															Neg	0.018	Neg	0
Patient248	5	non severe	secondary																							Pos	0.647
Patient248	6	non severe	secondary					Pos	0.239																	Pos	0.389
Patient248	8	non severe	secondary					Pos	0.274																	Pos	0.125
Patient248	15	non severe	secondary																							Pos	0.108
Patient248	22	non severe	secondary																							Neg	0.029
Patient249	4	non severe	secondary					Neg	0.01																	Neg	0.053
Patient249	5	non severe	secondary					Neg	0.033																	Neg	0.093
Patient249	6	non severe	secondary																							Pos	0.175
Patient249	7	non severe	secondary																							Pos	0.249
Patient249	9	non severe	secondary					Pos	0.194																	Pos	0.141
Patient249	10	non severe	secondary																							Pos	0.336
Patient249	25	non severe	secondary																							Neg	0.028
Patient249	32	non severe	secondary																							Neg	0.023
Patient249	41	non severe	secondary					Neg	0.018																	Neg	0.021
Patient250	2	non severe	primary	DENV-1	6,78E+08	Pos	1150	Neg	-0.005	Neg	-0.004	Neg	0.001	DENV-1	55.9	Neg		Neg	0.001	Neg	-0.015	DENV-1	169000	Pos	2.37	Neg	0.015	Neg	0.004	Neg	0.017
Patient250	3	non severe	primary	DENV-1	1,70E+08	Pos	1960	Neg	0.004	Neg	0.004	Neg	0	Neg		Neg		Neg	0	Neg	0.005	DENV-1	2540	Pos	0.71	Neg	0.019	Neg	0.002	Neg	0.007
Patient250	4	non severe	primary													Neg		Neg	0	Neg	0.003			Pos	4.98			Neg	0.002	Neg	0.028
Patient250	6	non severe	primary	DENV-1	1,12E+05	Pos	763			Neg	-0.002	Neg	-0.009	DENV-1	1450	Pos		Neg	0.002	Neg	-0.005	DENV-1	1820
Patient250	13	non severe	primary											DENV-1	24.9			Neg	0.008	Neg	-0.0085	Neg				Pos	0.564	Neg	0.003	Neg	0.031
Patient250	20	non severe	primary																							Pos	0.415	Neg	0.002	Neg	0.023
Patient250	27	non severe	primary															Neg	0.003	Neg	-0.0055					Pos	0.493			Neg	0.018
Patient251	2	non severe	primary							Neg	0.014	Neg	0.007					Neg	0.002	Neg	0.009
Patient251	3	non severe	primary															Neg	0.007	Neg	0.002
Patient251	4	non severe	primary															Neg	0.003	Neg	0.001
Patient251	5	non severe	primary															Neg	0.017	Neg	0.014
Patient251	6	non severe	primary							Neg	0.008	Neg	0.142					Neg	0.042	Neg	0.055
Patient252	2	non severe	secondary			Neg		Neg	0.01	Neg	0.003	Neg	0.042			Neg		Neg	0.002	Neg	-0.001			Neg		Neg	0.018			Neg	0.002
Patient252	3	non severe	secondary	DENV-1	1,16E+09	Pos	1.89	Neg	0.004	Neg	0.003	Neg	0.005			Neg		Neg	0.004	Neg	0.007	DENV-1	2600	Neg		Neg	0.012	Neg	-0.014	Neg	0.018
Patient252	4	non severe	secondary													Neg		Neg	0.001	Neg	0.002	Neg		Neg		Neg	0.016	Neg	0.002	Neg	0.005
Patient252	5	non severe	secondary													Neg		Neg	0.012	Neg	0.005	Neg		Neg		Neg	0.017	Neg	0.004	Neg	0.035
Patient252	7	non severe	secondary	Neg		Neg		Pos	0.306	Pos	0.241	Pos	0.414			Neg		Pos	0.251	Neg	0.008	Neg		Neg		Pos	0.124	Neg	0.013	Pos	0.105
Patient252	28	non severe	secondary															Pos	0.166	Pos	1.46					Neg	0.061	Neg	0.016	Pos	0.275
Patient252	30	non severe	secondary															Neg	0.051	Pos	0.101					Neg	0.045	Neg	0.017	Pos	0.148
Patient252	39	non severe	secondary					Neg	0.014	Neg	0.033	Pos	0.388					Neg	0.035	Neg	0.084					Neg	0.011	Neg	0.014	Pos	0.438
Patient252	99	non severe	secondary					Neg	0.008	Neg	0.034	Pos	0.247					Neg	0.061	Neg	0.085					Neg	0.004	Neg	0.007	Neg	0.069
Patient253	2	non severe	secondary			Pos		Neg	0.016	Neg	0.024	Pos	0.394					Neg	0.008	Pos	0.27			Neg		Neg	0.002			Neg	0.01
Patient253	3	non severe	secondary															Neg	0.083	Pos	0.25					Neg	0.001	Neg	0.039
Patient253	4	non severe	secondary															Pos	0.156	Pos	0.337							Neg	0.039
Patient253	5	non severe	secondary			Neg		Neg	0.088	Pos	0.282	Pos	0.651					Pos	0.176	Pos	0.849			Neg		Neg	0.007			Neg	0.067
Patient253	7	non severe	secondary							Neg	0.066	Pos	0.864					Neg	0.019	Neg	0.003
Patient254	2	non severe	secondary			Pos	18.4	Neg	0.011	Neg	0.001	Neg	0.124			Neg		Neg	0.002	Neg	0.002			Neg		Neg	-0.001			Neg	0.034
Patient254	3	non severe	secondary			Pos	126			Neg	0.007	Neg	0.024			Neg		Neg	0.006	Neg	0.018			Neg		Neg	0.006	Neg	0.01	Neg	0.034
Patient254	4	non severe	secondary													Neg		Neg	0.001	Neg	0.078			Neg		Neg	0.009	Neg	0.006	Neg	0.09
Patient254	5	non severe	secondary													Neg		Neg	0.011	Neg	0.067			Neg		Neg	0.021	Neg	0.014	Pos	0.172
Patient254	8	non severe	secondary			Neg		Neg	0.034	Pos	0.407	Pos	0.444			Neg		Neg	0.065	Pos	0.394			Neg		Neg	0.032	Pos	0.149	Pos	0.693
Patient254	16	non severe	secondary															Pos	0.158	Pos	0.127					Neg	0.026	Pos	0.131	Pos	0.421
Patient254	30	non severe	secondary															Neg	0.038	Pos	0.177					Neg	0.021
Patient254	39	non severe	secondary					Neg	0.001	Pos	0.127	Pos	0.376					Neg	0.005	Neg	0.086					Neg	0.002	Neg	0.026	Pos	0.593
Patient254	99	non severe	secondary					Neg	-0.001	Neg	0.023	Pos	0.512					Neg	0.013	Neg	0.054					Neg	0.004	Neg	0.009	Pos	0.2
Patient255	2	non severe	secondary			Pos	8.23	Neg	0.003	Neg	0.012	Neg	0.039			Neg		Neg	-0.001	Neg	0.039					Neg	0.002	Neg	0.005	Neg	0.006
Patient255	3	non severe	secondary							Neg	0.01	Neg	0.04			Neg		Neg	0.003	Neg	0.007							Neg	-0.011	Neg	0.011
Patient255	4	non severe	secondary													Neg		Neg	-0.001	Neg	0.007					Neg	0.004			Pos	0.141
Patient255	5	non severe	secondary													Neg		Neg	0.07	Pos	0.171					Neg	0.087
Patient255	9	non severe	secondary			Pos	14.1	Neg	0.038	Pos	0.346	Pos	0.477			Neg		Pos	0.266	Pos	0.484			Neg		Neg	0.052	Neg	0.035	Pos	0.598
Patient255	24	non severe	secondary															Pos	0.166	Pos	0.134					Neg	0.051			Pos	0.885
Patient255	40	non severe	secondary							Pos	0.342	Pos	0.427					Neg	0.023	Neg	0.084					Neg	0.004	Neg	0.015	Pos	0.461
Patient255	100	non severe	secondary					Neg	0.002	Pos	0.131	Pos	0.578					Neg	0.019	Neg	0.013					Neg	0.004			Pos	0.374
Patient256	3	non severe	secondary					Neg	0.018																	Pos	0.193
Patient256	4	non severe	secondary																							Pos	0.207
Patient256	8	non severe	secondary					Pos	0.22																	Pos	0.147
Patient256	16	non severe	secondary																							Pos	0.22
Patient257	3	non severe	secondary					Neg	0.09															Neg		Neg	0.097
Patient257	4	non severe	secondary					Pos	0.198															Neg		Pos	1.357
Patient257	5	non severe	secondary																					Neg		Pos	1.283
Patient257	6	non severe	secondary																							Pos	0.6
Patient257	8	non severe	secondary					Pos	0.38																	Pos	1.039
Patient257	17	non severe	secondary																							Pos	0.198
Patient257	24	non severe	secondary																							Neg	0.083
Patient258	3	non severe	secondary			Pos	1360	Neg	0.001	Neg	-0.002	Neg	0.014			Neg		Neg	0.008	Neg	0.004			Neg		Neg	0.008	Neg	0.001	Neg	0.002
Patient258	4	non severe	secondary			Pos	3080	Neg	0.01	Neg	-0.002	Neg	0.012			Neg		Neg	-0.004	Neg	0.013			Neg		Neg	0.009	Neg	0.005	Neg	0.008
Patient258	5	non severe	secondary															Neg	0.005	Neg	0.011			Pos	1.39	Neg	0.023	Neg	0.002	Neg	0.002
Patient258	6	non severe	secondary													Neg		Neg	0.02	Neg	0.005			Neg		Neg	0.029	Neg	0.006
Patient258	8	non severe	secondary													Neg		Pos	0.404	Pos	0.124			Neg		Neg	0.064	Pos	0.054	Pos	0.648
Patient258	9	non severe	secondary			Neg		Neg	0.046	Pos	0.434	Pos	0.475			Neg		Pos	0.653	Pos	0.629			Neg		Neg	0.042	Pos	0.052	Pos	0.103
Patient258	18	non severe	secondary															Pos	0.881	Pos	0.553					Pos	0.111	Pos	0.085	Pos	0.825
Patient258	25	non severe	secondary															Pos	0.575	Pos	0.355					Neg	0.041	Pos	0.214	Pos	0.686
Patient258	34	non severe	secondary					Neg	0.024	Pos	0.216	Pos	0.707					Neg	0.039	Neg	0.023					Neg	0.004	Neg	0.011	Pos	0.196
Patient258	94	non severe	secondary					Neg	0.007	Pos	0.15	Pos	0.678													Neg	0.005	Neg	0.007	Pos	0.338
Patient259	1	non severe	secondary			Pos	369	Neg	0.002	Neg	0	Neg	0.008			Neg		Neg	-0.001	Neg	0.019			Pos	0.47	Neg	0.024	Neg	-0.007	Neg	0.011
Patient259	2	non severe	secondary			Pos	606	Neg	0.007	Neg	0.003	Neg	0.015			Neg		Neg	0.005	Neg	0.009					Neg	0.002	Neg	-0.001	Neg	0
Patient259	3	non severe	secondary													Neg		Neg	0.005	Neg	0.008			Pos	0.69	Neg	0.017	Neg	0.001	Neg	0.004
Patient259	4	non severe	secondary													Neg		Neg	0.002	Neg	0.004			Pos	1.7	Neg	0.013	Neg	0.004	Neg	0.057
Patient259	6	non severe	secondary													Neg		Pos	0.112	Neg	0.072			Neg		Pos	0.508	Pos	0.177	Pos	0.533
Patient259	7	non severe	secondary					Pos	0.234	Pos	0.292	Pos	0.219			Neg		Pos	0.232	Pos	0.634			Neg		Pos	0.312	Neg	0.029	Neg	0.051
Patient259	9	non severe	secondary															Pos	0.261	Pos	0.116					Neg	0.062
Patient259	16	non severe	secondary															Pos	0.2	Pos	0.671					Neg	0.068	Pos	0.055	Pos	0.443
Patient259	23	non severe	secondary															Pos	0.115	Pos	0.167					Neg	0.09	Neg	0.021	Pos	0.446
Patient259	35	non severe	secondary															Neg	0.003	Neg	0.021					Neg	0.038	Neg	0.012	Pos	0.486
Patient259	92	non severe	secondary					Neg	0.008	Neg	0.031	Pos	0.329					Neg	0.007	Neg	0.018					Neg	0.012	Neg	0	Pos	0.131
Patient260	2	non severe	primary			Neg		Neg	0.014	Neg	0.007													Neg		Neg	0.029	Neg	0.02
Patient260	3	non severe	primary																					Neg		Neg	0.044	Neg	0.019
Patient260	4	non severe	undetermined					Neg	0.008																	Neg	0.01
Patient260	5	non severe	undetermined																							Neg	0.016
Patient260	6	non severe	primary																					Neg		Neg	0.046
Patient260	7	non severe	primary			Neg		Neg	0.087															Neg		Pos	0.139
Patient260	22	non severe	undetermined																							Pos	0.15	Pos	0.063
Patient260	29	non severe	undetermined																							Neg	0.005	Neg	0.029
Patient261	3	non severe	undetermined			Neg		Neg	0.023			Neg	0.108											Neg		Neg	0.012			Neg	0.016
Patient261	4	non severe	undetermined			Neg		Pos	0.115															Neg		Pos	0.102
Patient261	5	non severe	undetermined																					Neg		Pos	0.11
Patient261	6	non severe	undetermined			Neg		Pos	0.897			Pos	0.453											Neg		Pos	0.183			Pos	0.328
Patient262	3	non severe	secondary			Neg		Pos	0.136	Pos	0.157	Pos	0.203					Neg	0.027	Neg	0.006			Pos		Pos	0.516
Patient262	4	non severe	secondary			Neg		Pos	0.179	Pos	0.428	Pos	0.381					Pos	0.1	Neg	0.09			Pos		Pos	0.715	Pos	0.091	Pos	0.436
Patient262	5	non severe	secondary															Pos	0.214	Neg	0.037			Neg		Pos	1.163	Pos	0.316	Pos	0.27
Patient262	6	non severe	secondary															Pos	0.645	Pos	0.107			Neg		Pos	0.598	Pos	0.96	Pos	0.277
Patient262	7	non severe	secondary															Pos	0.44	Neg	0.066			Neg		Pos	1.098	Pos	0.603	Pos	0.182
Patient262	8	non severe	secondary					Pos	0.248	Pos	0.962	Pos	0.452					Pos	0.526	Neg	0.078			Neg		Pos	0.434	Pos	0.464	Pos	0.232
Patient262	9	non severe	secondary			Neg		Pos	0.283	Pos	0.972	Pos	0.455					Pos	0.723	Pos	0.216			Neg		Pos	0.378	Pos	0.469	Pos	0.408
Patient262	17	non severe	secondary															Neg	0.011	Neg	0.01					Pos	0.262	Pos	0.246	Pos	0.328
Patient262	100	non severe	secondary					Neg	0.005	Neg	0.07	Pos	0.357							Neg	0.021					Neg	0.007	Neg	0.009	Neg	0.039
Patient263	4	non severe	undetermined			Pos	1.91																	Neg
Patient264	3	non severe	secondary			Pos		Neg	0.045	Neg	0.04					Pos		Neg	0.002	Neg	0.001			Neg		Neg	0.027
Patient264	4	non severe	secondary			Pos		Pos	0.135	Pos	0.2					Pos		Neg	0.087	Pos	0.228					Neg	0.044
Patient264	5	non severe	secondary													Neg		Neg	0.09	Pos	0.269			Neg		Pos	0.845	Pos	0.234
Patient264	6	non severe	secondary			Neg		Pos	0.303	Pos	0.573					Neg		Pos	0.436	Pos	0.737					Pos	0.283	Pos	0.198
Patient264	13	non severe	secondary															Pos	0.28	Pos	0.627					Neg	0.015	Neg	0.007
Patient264	27	non severe	secondary															Neg	0.006	Neg	0.043							Neg	0.047
Patient264	91	non severe	secondary							Neg	0.031									Neg	0.052
Patient265	3	non severe	secondary					Pos	0.229																	Pos	0.976
Patient265	4	non severe	secondary																							Pos	0.959	Pos	0.187
Patient265	5	non severe	secondary					Pos	0.321																	Pos	0.675	Pos	0.143
Patient265	6	non severe	secondary					Pos	0.355																	Pos	0.575	Pos	0.169
Patient265	14	non severe	secondary																							Pos	0.246
Patient265	24	non severe	secondary																							Neg	0.066
Patient265	31	non severe	secondary																							Neg	0.037
Patient266	4	non severe	primary			Pos	498			Neg	0.007	Neg	0.009			Pos		Neg	0.002	Neg	0.003
Patient266	5	non severe	primary			Pos	316									Pos		Neg	0.002	Neg	0.001			Neg		Pos	0.461	Pos	0.064
Patient266	6	non severe	primary													Neg		Neg	0.028	Neg	-0.006			Neg		Pos	0.789	Pos	0.07
Patient266	7	non severe	primary			Pos	147	Pos	0.835	Pos	0.169	Neg	0.024			Neg		Pos	0.187	Neg	0.003					Pos	0.726			Neg	0.002
Patient267	5	severe	secondary			Pos		Neg	0.09	Neg	0.068	Pos	0.388			Neg		Pos	0.119	Pos	0.403			Pos		Neg	0.013	Neg	0.004	Neg	0.004
Patient267	6	severe	secondary			Neg		Pos	0.124	Pos	0.141	Pos	0.411			Neg		Neg	0.04	Pos	0.438					Neg	0.078	Neg	0.025	Pos	0.498
Patient267	7	severe	secondary													Neg		Neg	0.082	Pos	0.779					Neg	0.055	Neg	0.023	Neg	0.003
Patient267	8	severe	secondary			Neg		Pos	0.156	Pos	0.183	Pos	0.483			Neg		Pos	0.139	Pos	0.461					Neg	0.081	Pos	0.051	Pos	0.25
Patient267	15	severe	secondary													Neg		Neg	0.099	Pos	1.0555					Neg	0.019	Neg	0.009	Pos	0.38
Patient267	29	severe	secondary															Neg	0.007	Pos	0.1175					Neg	0.008	Neg	0.007	Pos	0.451
